# Supplementary material for: Association of environmental markers with childhood type 1 diabetes mellitus revealed by a long questionnaire on early life exposures and lifestyle in a case–control study
Source: BMC Public Health. 2016 Sep 29;16:1021. doi: 10.1186/s12889-016-3690-9 (PMC5041527; doi:10.1186/s12889-016-3690-9)
Supplement: Additional file 2: — The results of matched analysis and propensity analysis including questionnaire section, question description, labels used in figures, missing data separately for cases and controls, p-values, effect size ad confidence interval. (XLS 355 kb) [file 12889_2016_3690_MOESM2_ESM.xls]

## Sheet: Feuille1
Period	Question_translated	Label	Variable_id	Variable_description	case_miss_m	contr_miss_m	p_m	size_m	loCI_m	upCI_m	case_miss_pr	contr_miss_pr	p_pr	size_pr	loCI_pr	upCI_pr
Open questions about the participant and his/her family	Was the grand-mother sick when she was pregnant with the participant's mother ?		X2.5.1	Binary	64	49	0.0211796751099463	2.08333333333333	1.16063625712498	3.73956763036951	162	51	0.0036742978494518	1.93466458896607	1.24631726988444	3.00318960688584
	Did one of the grand-parents have a serious illness during the participant's infancy ?		X9.1	Binary	28	27	0.271382019099714	1.17730496453901	0.894733724458513	1.54911672784774	77	27	0.185174726454551	1.15287628623477	0.941189285871183	1.41217473606513
	Did the mother work during pregnancy ?		X10.12.1	Binary	75	82	0.167174501196579	0.700787401574803	0.439653914545971	1.11702174359831	208	89	0.00419655027542324	0.618044495247772	0.447384441619431	0.85380483220068
	Did the mother go to work in public transportation during pregnancy ?		X10.12.3	Binary	144	168	0.0886164414878817	1.70909090909091	0.96472091066127	3.02781011923437	375	179	0.307771676409894	1.2292057277306	0.853014620250508	1.77130225580657
	Did she obtain a sick leave during pregnancy (beyond legal maternity leave) ?		X10.12.4.1	Binary	132	144	0.861861975072908	0.955223880597015	0.678148534171339	1.34550561725801	345	155	0.514413812418135	1.08314474072616	0.868658859329493	1.35059064529466
	During her childhood, has the mother had measles ?		X10.14	Binary	68	111	0.068067682502461	1.36410256410256	0.990677417650655	1.87828628394895	201	123	0.161346781252196	1.18256406631441	0.943952059371704	1.48149236717476
	Mumps ?		X10.15	Binary	70	100	0.0657665746263798	1.33187772925764	0.989519413032411	1.79268669449984	197	109	0.415235022629209	1.09707913295287	0.890437834166088	1.35167507239603
	Chickenpox ?		X10.16	Binary	59	74	0.131393728112167	1.45744680851064	0.922314470667212	2.30306610943793	145	83	0.231431853174708	1.23635108927148	0.893472811034772	1.71081201024178
	Was the mother vaccinated against measles ?		X10.17	Binary	128	174	0.234464858883517	0.788944723618091	0.548646627577286	1.13448938832153	337	193	0.591336604655969	0.931121642969984	0.73671605864519	1.17682722377669
	Had the mother given birth before the participant's birth ?		X10.18.1	Binary	5	8	0.123045398033292	1.25087108013937	0.95629847431776	1.63618211379592	14	9	0.196861930509836	1.13970556384091	0.941123713914375	1.38018918559321
	Had she experienced miscarriages before ?		X10.19.1	Binary	8	5	0.603761232108191	1.09663865546218	0.809446055091711	1.4857275949262	14	5	0.889071389241887	0.976556003134949	0.773019457596585	1.23368385864951
	Had she had voluntary termination of pregnancy ?		X10.20.1	Binary	6	3	0.780609952763314	0.921428571428571	0.608420445513768	1.39546693163467	13	3	0.385295916878579	1.15171619683363	0.858010658365758	1.54596004736747
	Did she have a chronic illness before pregnancy ?		X10.21.1	Binary	13	3	0.02668119216961	1.67021276595745	1.07769566747505	2.58849577645891	32	4	0.00722753248337678	1.6055859157695	1.14413125901229	2.25315593172661
	During pregnancy, has she had measles ?		X10.23	Binary	11	6	1	1	1	1	23	5	1	1	1	1
	Contact with someone affected by measles ?		X10.24	Binary	93	47	1	1	1	1	218	54	1	1	1	1
	Mumps ?		X10.25	Binary	24	7	1	1	1	1	41	6	1	1	1	1
	Chickenpox ?		X10.26	Binary	20	10	1	1	1	1	35	10	1	1	1	1
	The flu ?		X10.27	Binary	47	33	0.884935957875775	1.15625	0.510126871413507	2.62074816563878	107	32	0.568528307905384	1.25142248415725	0.679247707112664	2.30557750501844
	Has the mother had a surgical intervention during participant's childhood ?		X10.29.1	Binary	10	12	0.324262469932644	1.16479400749064	0.878173675038147	1.54496213955305	19	10	0.499149463330436	1.0841058920478	0.872929433825159	1.34636952270319
	Has the father had a surgical intervention during the participant's childhood ?		X15.1	Binary	14	18	0.093404416681857	1.34426229508197	0.967013969514244	1.86868150300534	35	16	0.993504958363988	0.990579464588275	0.768313896399466	1.27714425088808
	Did the father have a chronic illness ?		X16.1	Binary	12	10	2.70560391583004e-05	2.50602409638554	1.63612850185046	3.83842513871136	34	9	8.35198905579115e-07	2.33878768622467	1.6616468982195	3.2918713639446
	Was the father vaccinated for measles ?		X17	Binary	86	93	0.206784757709585	0.801587301587302	0.581390491054174	1.10518182177517	229	103	0.255333593132201	0.87706999746031	0.707250043254777	1.08766593622945
	Mumps ?		X18	Binary	86	92	0.154853728639445	0.784615384615385	0.571063375768385	1.07802623648699	236	105	0.461756615369628	0.916138184901624	0.737744598236947	1.13766901965885
	Was the participant diagnosed for a specific disease during his first year ?		X30	Binary	19	14	0.1379594409347	1.34931506849315	0.934066016451893	1.94916753419478	44	16	0.0178667958312687	1.40818414322251	1.06806458283617	1.85661299240692
	Before reference age, did the participant have measles?		X31	Binary	9	26	0.632043827514009	0.7	0.265662845291964	1.84444309275348	27	27	0.680204804446253	0.822782263298632	0.427194546473799	1.58468936082343
	A contact with someone affected by measles?		X32	Binary	145	135	0.698535358303339	0.538461538461538	0.107010871742112	2.70945207418833	355	148	0.42627123104598	0.603157738158482	0.231052805040507	1.57452863226082
	Mumps?		X33	Binary	12	22	0.137645845518265	0.382352941176471	0.12339133943013	1.18479767138827	31	24	0.870436054097157	0.866843188087572	0.400339085134458	1.87695166581463
	Chickenpox?		X34	Binary	11	20	0.00481020318737324	0.575221238938053	0.397418289804164	0.832572335532107	42	20	0.00351066750524617	0.665066421563994	0.506775818557543	0.872798837069437
	In that occasion, did he take antibiotics ?		X34.2	Binary	141	163	0.856456859641486	1.08333333333333	0.648276445242151	1.81035593645969	368	187	0.384780151781287	1.17108736169617	0.84482335092416	1.62335191993007
	The flu?		X35	Binary	73	88	0.0463452878377865	1.49253731343284	1.02620407785348	2.17078423294609	174	101	0.08565454640878	1.27777668586254	0.975983575218795	1.67289009814312
	Was he vaccinated against measles?		X36	Binary	21	27	0.891085620217217	0.925925925925926	0.538029053383109	1.59348052844147	58	33	0.701714727076541	0.902439928346408	0.59677156464032	1.36467263611113
	Had he had the second shot against measles ?		X37	Binary	53	68	0.198224820358733	0.732394366197183	0.473780635915564	1.13217271237943	126	76	0.0873554749608562	0.748800624237475	0.544811331843808	1.02916797446346
	Before reference age, had the participant had a surgical intervention ?		X38	Binary	9	9	0.145020792470469	1.24334600760456	0.939163730799251	1.64604876011406	28	12	0.241473849518405	1.14246671338472	0.92283646279572	1.41436781468075
	Number of surgical interventions?		X38chirurgie	Four levels : from 0 to 3 interventions coded 0 ;0.33 ;0.67 ;1	19	9	0.170271071677512	1.47279411255948	0.846889536421659	2.56128149505187	34	13	0.363708650236055	1.209387269766	0.801093930310584	1.82577537156599
	Number of general anaesthetic ?		X38anesthésie	Four levels : from 0 to 3 interventions coded 0 ;0.33 ;0.67 ;1	19	9	0.0693414520681287	1.7042795042435	0.958672946385803	3.02978053102957	34	13	0.454846479559572	1.17663674657701	0.766863183809839	1.8053729304322
	Before reference age, was the participant hospitalized?		X39	Binary	5	9	0.637309480627289	1.07317073170732	0.827153308102139	1.39236028933466	24	13	0.49232518224164	1.07717804773596	0.884080059883358	1.31245189115265
	Were siblings born between participant's birth and reference age?		X44	Binary	30	30	0.000948796745548134	0.605633802816901	0.451943191540234	0.81158939880126	73	35	0.000730190658935433	0.700762937426597	0.571593796362928	0.859121805721897
	Has one of the sibling had a serious illness during the participant's infancy?		X45	Binary	48	63	0.717333866254516	1.104	0.72674798424225	1.677082051037	121	68	0.318612901382964	1.19049940318519	0.867215284201826	1.63429872005629
	Has the sibling had a surgical intervention during that period?		X46	Binary	47	68	0.335722724566931	1.20833333333333	0.849477665967623	1.71878496979825	117	74	0.505756685006382	1.10364397427125	0.84756027352121	1.43710136021938
	Before reference age, has one of the sibling had measles?		X47	Binary	68	100	0.187835535491209	0.346153846153846	0.0901674673751166	1.32888821983446	172	107	0.994398976543822	0.997251121739559	0.465497195176535	2.13644638488885
	A contact with someone affected by measles?		X48	Binary	190	197	0.863831742854727	0.428571428571429	0.0377221824771455	4.86911035699051	452	211	0.24783011928932	0.500735943479541	0.18758894159961	1.33662721775742
	Mumps?		X49	Binary	73	92	1	1	1	1	182	99	0.899728300062542	1.06449599919481	0.409451969891003	2.76748389463946
	Chickenpox?		X50	Binary	70	99	0.210747861414625	0.808270676691729	0.592345578294469	1.10290599058871	186	106	0.112765548318313	0.829553118285885	0.663881775927055	1.03656765558428
	The flu?		X51	Binary	112	133	0.29270387229262	1.265625	0.849015230281265	1.88666420046946	279	145	0.15014546733296	1.24297447381733	0.937004115186653	1.64885673127883
	Vaccination against measles?		X52	Binary	100	126	0.925882865297794	1.03428571428571	0.721545388992076	1.4825774720421	257	134	0.67371181242502	0.941158442474754	0.735261862030149	1.20471257872095
	Did the parents divorce or separate between partipant's birth and reference age ?		X53	Binary	1	4	0.0930691592645402	1.54320987654321	0.954841667868243	2.49412735451458	7	3	0.0122224290298677	1.58151950718686	1.11477522828509	2.24368454568216
	Was the participant in contact with one or more adults (other than the grand-parents) with a serious illness during infancy ?		X54.1	Binary	19	35	0.00535498473386205	1.79439252336449	1.19812906928266	2.68739371279435	45	41	0.00755042637570399	1.56422608443469	1.13315800870896	2.15927807456754
	Did a member of the family or a participant's friend die between birth and reference age ?		X55.1	Binary	18	26	0.0551708400046248	0.757660167130919	0.576863950071343	0.995120129773854	32	36	0.0229291490629936	0.78847166905258	0.645138824347098	0.963649294440975
Before pregnancy	Had the grand-parents, uncles or aunts held the profession of farmer ?		X56	Binary	19	24	0.278605202584745	1.2047619047619	0.878179821246022	1.6527950336027	46	26	0.266909770608143	1.14969723804974	0.909941565066878	1.45262486067668
	Veterinarian?		X57	Binary	35	48	1	1	1	1	82	52	1	1	1	1
	Physician?		X58	Binary	33	43	0.681914213276836	1.1864406779661	0.653291666890877	2.15469070504429	76	46	0.805220871620063	0.922770034957899	0.595340197752313	1.43028228335837
	Nurse?		X59	Binary	26	44	0.376984011286617	0.821428571428571	0.555091815128473	1.21555548031818	67	48	0.0385962482970846	0.721117898220597	0.534693358685204	0.972540643505997
	Hair dresser ?		X60	Binary	32	48	0.339806365052628	1.37096774193548	0.781229121686189	2.4058915588949	86	51	0.554931546734974	1.15334183237693	0.765747305529499	1.73712316413672
	Did the father have glasses/contact lenses?		X61	Binary	5	19	0.0707787256396963	1.29197080291971	0.984308219286644	1.69579865624479	19	20	0.0904876794443186	1.20595517446656	0.977048472101032	1.4884910261364
	Was the father myopic?		X62	Binary	40	43	0.00949541734829651	1.61111111111111	1.12857354418173	2.29996443362286	103	52	0.00514507840260318	1.48127835511645	1.13069076131212	1.94057087968972
	Was the mother born at full-term?		X63	Binary	25	36	0.466371404880659	0.867924528301887	0.616944178405754	1.22100671858941	65	36	0.982554129089927	1.002958569053	0.769195352501343	1.30776387034279
	During her chilhood was the mother thin or fat?		X64	Five levels: from 0=very thin to 1=overweight	3	5	0.593011809355944	1.17728792196112	0.647069320696826	2.14197583916193	13	5	0.651052687203306	1.10807394033831	0.710190328197953	1.72887155528065
	During her teens, was the mother thin or fat?		X65	Five levels: from 0=very thin to 1=overweight	3	4	0.845857924414653	0.941293000398292	0.511474183529536	1.73231130940875	9	3	0.464645434474202	0.840032663861778	0.526464692381192	1.34036505499172
	Had she followed a diet during her childhood ?		X66	Binary	8	17	0.570187775090348	1.45454545454545	0.575670182630273	3.67519899966343	19	18	0.908592664298826	1.04262137411542	0.51018115318796	2.13073204090281
	Had she followed a diet during her teens ?		X67	Binary	7	12	0.513832955795101	1.19417475728155	0.760842015871414	1.87430941138964	13	13	0.952630854015232	1.02601794847197	0.727913235913024	1.44620646891551
	Had she followed a diet during her young adult life ?		X68	Binary	2	8	0.93821675576329	1.025	0.75341494051043	1.3944838939459	14	9	0.642781017128094	0.938648906130646	0.741165074426877	1.18875241073867
	Was she a vegetarian during one of those periods ?		X69	Binary	8	16	1	1	0.454178485771099	2.2017775639509	22	17	0.392975496851947	1.41025590152811	0.726416013544867	2.73785499040629
	Did she wear glasses or contact lenses?		X70	Binary	4	4	0.208464529537845	1.17728531855956	0.923385172362426	1.50099954253096	10	3	0.705196469982992	1.04277322753201	0.860379234994919	1.2638333886149
	Was she myopic?		X71	Binary	20	37	0.19916673084598	1.21621621621622	0.915450983801708	1.61579583261193	65	37	0.945227072278772	1.01360421462178	0.817970355066396	1.25602779799476
	Was she obese?		X72	Binary	8	15	0.807748114787247	1.26086956521739	0.491952198876993	3.23159864743079	29	15	0.502302767624586	0.717328119219997	0.335885338982288	1.53195025475891
	Was she overweight?		X73	Binary	9	4	0.698385929317105	0.905063291139241	0.610868946232482	1.34094156532234	25	4	0.995407605202601	1.01032776743484	0.771229532290939	1.32355175069306
	Did she have asthma?		X74	Binary	8	12	0.082960413745295	1.68852459016393	0.987744583631486	2.88649043369697	30	11	0.0280156259031932	1.58118579766962	1.0698777878724	2.33685431653273
	Did she have diabetes?		X75	Binary	1	4	0.843776002708291	1.33333333333333	0.422843976135023	4.20433511676679	5	4	1	1	1	1
	Was she treated with insulin?		X75.2	Binary	0	2	1	1	1	1	2	2	1	1	1	1
	Did she have an hypothyroidism (Hashimoto's thyroiditis) ?		X76	Binary	11	11	0.522431284961565	0.7	0.301411037772396	1.62568698087962	19	11	0.259050295355435	1.47894103489771	0.806950001273391	2.7105354498454
	Did she have an hyperthyroidism (Basedow's disease) ?		X77	Binary	12	18	0.57270235977831	0.666666666666667	0.246985027922906	1.79947929711421	22	16	0.291463472048482	0.616144361626476	0.288555218794975	1.31563683356507
	Had she had a Hand-Foot-Mouth syndrome ?		X78	Binary	8	9	1	1	1	1	14	10	1	1	1	1
	Had she had an hepatitis?		X79	Binary	8	7	0.764268635459968	0.843137254901961	0.416527727051829	1.70668213526913	13	8	0.758095693898671	0.869566589937521	0.480569003153508	1.57343908860895
	Had she had a viral hepatitis ?		X80	Binary	8	11	0.179969931524111	0.272727272727273	0.0534465629044593	1.39167350054329	16	12	0.921688452899568	1.04764669292971	0.414425170979481	2.64839992853838
	Had she used a contraceptive?		X81	Binary	19	24	0.166279750921096	0.726114649681529	0.479592532795485	1.09935507421039	48	24	0.00826372841482743	0.659277265281695	0.486514133832648	0.893389281608869
	The contraceptive pill?		X81.1.pilule	Binary	7	6	0.762660948289222	1.0597609561753	0.785857524150127	1.42913091714451	22	5	0.413647351403871	0.901800985372578	0.715536314586286	1.13655310099692
	An IUD ?		X81.1.stérilet	Binary	7	6	0.473068101603946	0.839160839160839	0.550407533355011	1.27939912030042	22	5	0.841562260522934	0.953609732992616	0.686723772315253	1.32421733383767
The mother during the participant's pregnancy	How did the mother eat her meat (cooking) ?		X82	6 levels from no meat to raw meat. Coded from 0 to 1.	2	1	0.795479081593182	0.919375048366185	0.48690266236195	1.73597424063783	5	1	0.671301367938934	0.904781529934252	0.570120780631787	1.43588805165634
	Did she eat vegetables from a family garden?		X83	Binary	2	6	0.909104345369801	1.0258064516129	0.782298933255391	1.34511096901512	12	4	0.121952119930813	0.850253535168336	0.696606155329698	1.0377902470932
	Vegetables from a rural market ?	Vegetables from a rural market during pregnancy	X84	Binary	4	8	0.00148130820733768	0.636363636363636	0.482880744475368	0.838630826180329	17	7	0.00203668669499676	0.729962725457982	0.599414945881061	0.888942766975608
	Artisanal or familial delicatessen ?		X85	Binary	3	8	0.981965352277501	0.997005988023952	0.766521774702391	1.29679413287581	21	7	0.293555765311097	0.894414253513966	0.733437623310524	1.09072241655409
	Family-made canned food?		X86	Binary	6	11	0.26170671195045	0.848837209302326	0.647729304410338	1.11238537918566	22	10	0.126813130833116	0.852137112176001	0.698349176353307	1.03979167232566
	Cooked fish?		X87	Binary	3	4	0.685788181055092	0.845070422535211	0.467919003767986	1.52621289858521	10	4	0.00356183389516622	0.514014504629381	0.332269145576269	0.795171367811345
	Smoked fish?		X88	Binary	6	12	0.538961712783512	1.09567901234568	0.843999655910837	1.42240875299792	21	12	0.989293432591199	1.0013210611033	0.825987527874166	1.2138728898117
	Raw fish?		X89	Binary	7	19	0.882501089399891	0.915492957746479	0.510435178774885	1.64198587898079	26	22	0.785068119138439	0.912746192098359	0.577630934952561	1.44228011482535
	Raw sea-food (oysters, clams,..)		X90	Binary	4	9	0.443478323164558	0.86864406779661	0.627642174172874	1.20218581154557	19	10	0.886654334688248	0.975553287451951	0.768909446575979	1.23773250659922
	Shellfish ?		X91	Binary	4	10	0.948780554074287	0.991573033707865	0.768385786370554	1.27958780422112	22	11	0.613892205501932	0.946792860515366	0.78036749854737	1.14871098859386
	Raw milk cheese ?		X92	Binary	11	6	0.0635084114858842	0.785377358490566	0.612482533912845	1.00707785296191	22	6	0.80386935421407	1.0295879536007	0.849660324083547	1.24761781167441
	Cream pastries?		X93	Binary	6	10	0.0142808612551962	0.707894736842105	0.541007180633909	0.926263044903743	13	7	0.321145705147443	0.892346252598117	0.720900900213316	1.10456490523216
	How often did she eat cakes and sweets?		X94	6 levels. From never to sevral times a day. Coded from 0 to 1	3	2	0.486815497218997	0.82198101888866	0.47303833048688	1.42832568074941	6	2	0.424460777682178	0.838935823571157	0.544984399156693	1.29143754786393
	Did she follow a diet?		X95	Binary	57	75	0.738596964270308	0.868421052631579	0.489425827127031	1.54089768633726	166	82	0.64214412640693	0.880663798844472	0.572635692565129	1.35438418642926
	Did she think that putting on too much weight was bad for health (both for hers and the baby's) ?		X96	Binary	4	6	0.286122384391018	0.859116022099448	0.66097222818712	1.11665862490524	21	7	0.0416037205327022	0.807520661789659	0.660783337789702	0.986843314479489
	Had the physician monitoring pregnancy encouraged her not to put on too much weight ?		X97	Binary	9	2	0.108776241994223	0.805626598465473	0.623106299880723	1.04161074327011	14	3	0.0103149882374751	0.774830357392871	0.639549299844667	0.938726823535541
	How much weight did she put on during pregnancy?		X98	4 levels from <10 kg to >20 kg. Coded from 0 to 1.	4	5	0.969876285623092	1.00859378126691	0.646899796574589	1.57251775467671	17	6	0.746005926192588	1.05811235821438	0.751846110379839	1.48913686876742
	Did she drink coffee?		X99	Binary	2	6	0.79433556158425	0.958100558659218	0.741383373718201	1.23816734100652	18	6	0.369391248014318	0.911438081391716	0.752230026895345	1.10434221781815
	Did she drink tap water?		X100	Binary	6	12	0.980011199307049	0.996212121212121	0.741159023929124	1.33903596719192	25	13	0.938824186696658	0.985870119226731	0.79650400274017	1.22025738557548
	Did she drink mineral water?		X101	Binary	7	13	0.388429585964047	1.15929203539823	0.85128291467226	1.57874426958891	30	13	0.420434553629859	1.10496625157977	0.881139728516493	1.38564903796344
	Did she drink alcohol?		X102	Binary	23	38	0.751244217787518	0.940239043824701	0.690960682961477	1.27944973040047	61	40	0.590413736518311	0.933364505720506	0.744205800561692	1.17060267453084
	How often did she drink alcohol ?		X102.1	5 levels from Never to at least once a day. Coded from 0 to 1.	2	3	0.574212157642375	0.813918639333358	0.396876743408273	1.66919216723359	6	3	0.510920348065702	0.83876105408853	0.497112411970031	1.41521331778397
	Did she wash her hands before each meal ?		X103	Binary	5	5	0.604870356445996	0.926136363636364	0.713574716528636	1.2020164730923	12	7	0.176973215166988	0.865729634132862	0.707415825259896	1.05947276361886
	Did she wash her hands after going to the bathroom?		X104	Binary	5	7	0.408675140381466	0.813432835820896	0.525894291776534	1.25818627191486	11	9	0.300366718301594	0.832803391626921	0.603588449739792	1.1490635538243
	Did she use a cream against stretch marks?		X105	Binary	5	7	0.395161466745056	1.1235632183908	0.874922550226606	1.44286406310335	11	11	0.624527416791532	0.948813464929922	0.783743594619631	1.14864988679012
	Did she have hair removal ?		X106	Binary	45	47	0.622137417102191	1.13076923076923	0.750826624291442	1.70297511021415	119	52	0.352169769484155	0.857672191335846	0.635572696425872	1.15738387115663
	Hair removal with cream?		crème	Binary	4	5	0.848904909341029	1.04405286343612	0.761925302453338	1.43064730642139	7	5	0.546342282568009	1.08723469231195	0.850055949857864	1.39058996806542
	With shaving?		rasage	Binary	4	5	0.124910943113682	1.23472668810289	0.953065606929886	1.59962754214223	7	5	0.02103406731835	1.25720833949431	1.03912775785288	1.52105724916821
	Waxing?		epilation	Binary	4	5	0.155102591093099	0.806748466257669	0.608621414849508	1.06937263778343	7	5	0.000986045857573696	0.697619956500511	0.564781196984646	0.861702914874138
	Electric hair removal		epilateur	Binary	4	5	0.43036446292812	0.887537993920973	0.675252775712117	1.16656120342865	7	5	0.256873809507364	0.88173208149509	0.716313695863785	1.08535054966408
	Was she tatooed during pregnancy ?		X107	Binary	1	1	1	1	1	1	5	3	1	1	1	1
	Did she smoke ?		X108	Binary	4	1	0.912538009244074	0.95	0.608982598143063	1.48197994943032	7	2	0.942095982014596	0.989348806335097	0.740151667774109	1.32244660549142
	How often?		X108.1	Three levels. From never to over 15 cigarettes a day. Coded from 0 to 1.	3	3	0.867568609812318	1.06885222831728	0.488671839737735	2.33785741898277	6	4	0.75718308377522	1.08924541746916	0.632927629197297	1.87455172557766
	Did she do housework at home?		X109	Binary	4	7	1	1.05263157894737	0.561404038985555	1.9736823464958	8	7	0.592205311450111	1.17842255890194	0.724363701780971	1.91710286409257
	Did she use glu? Did she do fraling or painting?		X110	Binary	3	3	0.870425390384885	0.961538461538462	0.700143155767845	1.32052453187776	6	3	0.332401608551606	1.1412232048017	0.888446099531129	1.46591943379029
	Did she go at least once to the swimming pool ?	Swimming pool during pregnancy	X111	Binary	8	6	0.0151777067570183	0.703296703296703	0.533471639685451	0.927183782739895	12	6	4.05998384443162e-05	0.650657407905282	0.531193566345782	0.796988309505309
	Did she go hiking in the countryside?		X112	Binary	7	3	0.0279982382815733	0.683794466403162	0.49013044198252	0.953980475875565	11	3	0.000955995410437909	0.643293002199148	0.496387765657538	0.833674629611831
	Did she spend time in high altitudes?		X113	Binary	3	3	0.00626997921799693	0.598360655737705	0.418845826545922	0.854814472636512	8	2	0.0127402980297233	0.728935049736688	0.571592334411048	0.929589630137556
	Did she travel by plane?		X114	Binary	4	4	0.645645189603022	0.895061728395062	0.606787012935748	1.32029110801418	8	4	0.997628504677828	0.999555321332632	0.745054619077288	1.34099006277114
	Did she travel to a non-European country?		X115	Binary	8	7	0.919022017711697	0.925373134328358	0.508050767219497	1.68549187008063	21	9	0.290332150339874	1.30709677419355	0.832591621651787	2.05202878899702
	North Africa?		X115.1	Binary	11	13	0.606056533989492	1.61538461538462	0.494647208832117	5.27541126085067	23	14	0.0123507242800331	3.44860718611223	1.32310330288546	8.98863414381069
	Somewhere else in Africa ?		X115.2	Binary	13	12	1	1	1	1	36	14	1	1	1	1
	North America?		X115.3	Binary	11	16	0.924039800681422	1.25	0.405661257484678	3.85173582926887	34	17	1	1	1	1
	Central or south America?		X115.4	Binary	11	13	1	1	1	1	35	14	1	1	1	1
	Asia		X115.5	Binary	12	15	1	1	1	1	35	15	1	1	1	1
	Oceania?		X115.6	Binary	12	14	1	1	1	1	37	15	1	1	1	1
	Did she grow food in a family garden ?		X116	Binary	5	5	0.493392902280961	1.13425925925926	0.826600604904379	1.55642768657808	18	6	0.862828864063508	0.973232797531852	0.773170732663608	1.22506199236046
	Did she garden ?		X117	Binary	5	5	0.455427650331505	0.896067415730337	0.689600246482188	1.16435111157459	12	6	0.122243545195861	0.853157754135015	0.702097822280374	1.03671900174337
	Did she do handywork?		X118	Binary	8	8	0.0730726785242244	0.778645833333333	0.5988433270056	1.01243398135368	20	10	0.168604337793906	0.865990166335391	0.710963277521194	1.05482096178623
	Was she in regular direct contact with an animal ?		X119	Binary	10	13	0.361880981943514	1.14147909967846	0.877116025834789	1.48552129550095	33	15	0.231912471189464	1.13146258949921	0.931849371504004	1.3738353328178
	A dog?		X119.1	Binary	7	7	0.0526666699627517	1.31578947368421	1.0088967328532	1.71603483555941	20	6	0.106148888251482	1.18778843611786	0.97025599139883	1.45409189067856
	A rodent?		X119.2	Binary	20	24	0.912596336123155	0.964285714285714	0.504433235649675	1.84334986884425	54	27	0.472672400321107	1.225729862455	0.759850214612597	1.97724981426761
	A budgie, a mynah bird, a parrot?		X119.3	Binary	20	27	0.279250945368738	2.15384615384615	0.704338820517848	6.58639438761464	60	30	0.462245603455163	1.48004694835681	0.645380616454339	3.39418153178339
	Pigeons?		X119.4	Binary	20	28	0.935981214645999	0.962962962962963	0.378557760356383	2.44955397867271	61	31	0.816988072943949	0.842983778800073	0.38841417834618	1.82954611581326
	A cat?		X119.5	Binary	5	4	0.885920242534074	0.969072164948454	0.729581464253009	1.28717752148404	11	6	0.786567265905608	0.965182898109376	0.779988919399932	1.19434777037538
	Did she take care of the cat's litter herself?		X119.5.1	Binary	6	3	0.800838179706996	0.921875	0.597099695836663	1.42330254319453	11	3	0.990135169714347	0.987474621814325	0.740546590091015	1.31673839536214
	Did one of the pet die during pregnancy ?		X119.6	Binary	15	8	0.436274928840529	1.61904761904762	0.640113474352354	4.09507891611863	29	8	0.323562533615639	1.41728672204422	0.771292484786563	2.60433193905513
	Was the cat fed with meat?		X119.5.2viande	Binary	7	4	0.135697128550725	0.344827586206897	0.0986098371637082	1.20582355299777	13	7	0.609452865851616	0.756777108433735	0.350751885165687	1.63281115817464
	Was the cat fed with dry cat food?		X119.5.2croquette	Binary	7	4	0.695494307991931	0.932862190812721	0.697379550361784	1.247859743803	13	7	0.598721604894375	0.937878886643635	0.755262528554876	1.16465040003371
	Was the cat fed with canned food?		X119.5.2boite	Binary	7	4	0.558757289778281	0.894273127753304	0.643701006925687	1.24238492470465	13	7	0.499126848684735	0.911630605985244	0.713169143124276	1.16532013447503
	Did the mother use assisted reproductive technology for this pregnancy ?		X120	Binary	35	48	0.515797882281443	1.3125	0.689327715240388	2.49903813804913	86	46	0.813419152757307	1.08769667788142	0.682093150745358	1.73449046040333
	Was the mother monitored at a medical practice?		X121cabinet	Binary	2	6	0.625941780592201	0.928977272727273	0.71585904713499	1.20554287425394	6	4	0.618315030448271	0.947357502204243	0.780618175553991	1.14971219616521
	Was the mother monitored at an hospital?		X121hopital	Binary	2	6	0.999999999999999	1.01027397260274	0.763348299242262	1.33707443997933	6	4	0.365238528967221	1.1077816645766	0.898409055497853	1.36594818235893
	Did she have blood drawn?		X122	Binary	27	36	1	1	1	1	80	38	0.208997683740127	0.476430167714447	0.174879413935156	1.29795554319835
	At a maternity ward?		X122.1	Binary	177	233	0.520582634800161	0.854166666666667	0.562983085777136	1.29595491032792	416	244	0.292143229054752	1.14609332609875	0.901712308686791	1.45670620160554
	In a laboratory?		X122.2	Binary	18	34	0.590481617348939	1.36666666666667	0.598427394516483	3.12114350862381	49	39	0.42458650098976	0.768691873628479	0.442324309326577	1.33586869209623
	Did she have an amniocentesis?		X123	Binary	5	6	0.452591842246742	1.16875	0.811952583324648	1.68233538577687	16	7	0.213204240365111	1.21468350526063	0.909559979720037	1.62216461899127
	Did she take anti-nausea drugs at the beginning of the pregnancy?		X124	Binary	6	10	0.00700094198944861	1.55675675675676	1.13480605813425	2.13559980785819	18	8	0.0940216533331738	1.24818246768711	0.972047466765308	1.60276069421376
	Was she hospitalized for vomiting at the beginning of the pregnancy ?		X125	Binary	7	5	1	1	1	1	15	6	1	1	1	1
	Did she have genital mycosis?		X126	Binary	11	14	0.322891382662367	1.24087591240876	0.842446778033762	1.82773923545656	33	14	0.507129844951909	1.12446633186696	0.825109159337125	1.53243303288277
	Did she receive a local treatment?		X126.1	Binary	19	21	0.40657213565935	1.22608695652174	0.802374045130392	1.87355166094442	45	21	0.411370956700168	1.16850210528302	0.834783190954055	1.63563088577571
	With cream?		X126.1.1creme	Binary	20	19	0.9253803730417	1.02666666666667	0.592120425626217	1.78011836583699	51	20	0.995735252409234	0.971405531613613	0.612510571709105	1.54059170638719
	With pessaries?		X126.1.1ovule	Binary	20	19	0.571764545477771	1.18478260869565	0.734329276389057	1.9115536789847	51	20	0.872929890726054	1.0471046844073	0.730921166241246	1.50006357832827
	Did she have genital bleeding?		X127	Binary	8	10	0.879294056974074	0.956756756756757	0.669377122909087	1.36751535161747	17	12	0.836081239345601	0.962237191853924	0.732556298761855	1.26393072443968
	Did she have an urinary infection?		X128	Binary	10	13	0.372804775693708	0.788617886178862	0.496130324806313	1.25353790991109	30	12	0.608717435952577	1.10628790740041	0.793825431634779	1.54174064635342
	An unexplained fever?		X129	Binary	13	12	0.926024580087175	1.22222222222222	0.415507768336715	3.59518467361908	30	16	0.127001986680802	2.36050338418231	0.872988073817048	6.38264873696758
	Did she have a Hand-Foot-Mouth syndrome?		X130	Binary	2	4	1	1	1	1	8	4	1	1	1	1
	A respiratory infection or a bronchiolitis?		X131	Binary	5	6	0.83548691473861	1.11864406779661	0.610069500875685	2.05118359239456	15	6	0.528170330114616	1.20273816181042	0.743951865309107	1.94445252889322
	An infection of the ENT areas?		X132	Binary	20	21	0.873532459016643	1.03115264797508	0.790417452779601	1.34520787678318	43	19	0.518017455783951	1.07260226943724	0.880684509713561	1.30634252755972
	Severe diarrhea with vomiting?		X133	Binary	8	10	0.168758265419677	1.68292682926829	0.876816462038615	3.23014317738288	23	9	0.706348280882025	1.12400135756113	0.706927302682887	1.78714140337283
	An hepatitis?		X134	Binary	2	5	1	1	1	1	8	5	1	1	1	1
	Repeated fevers ?		X135	Binary	6	8	1	1	0.359314291910156	2.78307883241684	12	7	0.553336437826301	1.32866556836903	0.64523400830688	2.73598751746168
	Viral meningitis?		X136	Binary	5	6	1	1	1	1	13	5	1	1	1	1
	Did she have another infectious disease?		X137	Binary	6	8	0.835994498524841	1.18181818181818	0.530539685327219	2.63259140362817	20	9	0.626426384041254	1.22529132498921	0.65607737040957	2.28835637198791
	During spring?		X137printemps	Binary	7	10	1	1	1	1	20	11	1	1	1	1
	During summer?		X137été	Binary	7	10	1	1	1	1	20	11	1	1	1	1
	During autumn?		X137automne	Binary	7	10	1	1	1	1	20	11	1	1	1	1
	During winter?		X137hiver	Binary	7	10	0.382279441179073	1.72222222222222	0.629792249306455	4.70956793447735	20	11	0.508289544574289	1.48818897637795	0.609686385227234	3.63253384539237
	Did she have a cutaneous allergy ?		X138	Binary	10	6	0.0258917219753985	2.02127659574468	1.11468950489911	3.66519919542525	17	7	0.182478832847708	1.44425269126086	0.878559034562142	2.37418972904171
	Did she have arterial hypertension?		X139	Binary	15	27	0.923780305523825	0.934210526315789	0.533022895652938	1.63735800956567	46	28	0.736790845447523	1.09211397917923	0.735107215145657	1.62250202275916
	Did she take anti-hypertension drugs?		X139.1	Binary	3	8	1	1	1	1	11	8	0.167358947016166	2.43003357991648	0.803145045269207	7.35242436506894
	Did she have another disease?		X140	Binary	10	9	0.660502813074928	1.25641025641026	0.610285197983258	2.586604980146	20	10	0.474942630946336	1.27450024378352	0.72987578134422	2.22551687961569
	Did she have dental care?		X141	Binary	32	32	0.235049839262875	0.837423312883436	0.633445769549118	1.1070842030563	90	34	0.0211600909022024	0.771993803852245	0.622850995427716	0.95684913014709
	Did she have a tooth taken out?		X141.1	Binary	12	16	0.215029982371303	2	0.816813861714307	4.89707654030859	39	18	0.31820455117792	1.49916619373991	0.757580315980188	2.96668119411826
	Did she fall and injured herself?		X142	Binary	2	8	0.732544261427586	1.35	0.500862344171138	3.63872433455943	5	6	0.340105247146116	1.4718171562278	0.743031065726295	2.91541745868868
	Was she hospitalized?		X143	Binary	5	4	0.127914443526133	0.72	0.483105494416383	1.07305755366383	10	3	0.449263930695565	0.881260158646302	0.654974039356161	1.18572557162834
	Did she have a surgical intervention?		X144	Binary	5	6	0.688920555804461	0.733333333333333	0.280964012053724	1.91404505454936	9	4	0.907154286926949	1.11333807782063	0.545773979668415	2.27112636677622
	Did she have a general anesthetic?		X145	Binary	4	5	0.930110508123606	0.826086956521739	0.286711612481672	2.38016051679446	8	5	0.903570780417351	1.14591005529478	0.50572309436265	2.59649968424036
	Was she immune to rubella?		X146	Binary	35	40	0.488377939435447	1.12156862745098	0.836913027812109	1.50304290204535	92	44	0.612422618397558	0.940524086870877	0.759387043589466	1.16486785684813
	Was she immune to toxoplasmosis ?		X147	Binary	14	15	0.964954241395791	0.994202898550725	0.767450207427939	1.28795248723608	26	15	0.317196681296575	0.900778159012717	0.741287125615587	1.09458435701352
	Was she diabetic before pregancy?		X148	Binary	4	4	0.855725415320071	1.29411764705882	0.437214734846943	3.83047585305044	6	4	0.760761518105783	0.790401567091087	0.331156931972542	1.88652139497369
	Did she receive insulin during pregnancy?		X148.1	Binary	5	4	1	1	1	1	9	4	1	1	1	1
	Was she tested for diabetes (glycemia after sweetened water ingestion)?		X149	Binary	12	11	0.53011604824679	0.902684563758389	0.678324705636708	1.20125275531993	29	15	0.170349129189644	0.867770219054629	0.713352421771154	1.05561449025219
	Did she have a gestational diabetes?		X150	Binary	10	5	0.468434112583882	0.786516853932584	0.45583839994833	1.35707909116505	18	6	0.687091986815545	1.11885565157297	0.728748721397223	1.7177909645682
	Did she have early morning insomnia ?		X151	Binary	8	8	0.368057596203308	0.828877005347594	0.571984364193723	1.20114662743002	26	9	0.746004643442454	0.946048033743183	0.718138767020251	1.2462868226192
	Did she use medication to sleep?		X152	Binary	5	7	0.681518897297764	1.53846153846154	0.465141415471477	5.08848239825374	8	9	0.426628708992917	1.57361237228391	0.648464104689969	3.81864760176493
	Did she take medications not mentioned before?		X153	Binary	13	8	0.258139839003288	1.26760563380282	0.867763476877251	1.85168434217926	31	10	0.351053067399067	1.16139986413919	0.867276962056292	1.55526977359624
	Did a midwife come to her house ?		X154	Binary	2	7	0.937134195448575	1.04672897196262	0.661785655701307	1.6555836943683	8	5	0.453537298183707	0.863449238878876	0.610693462622011	1.22081638948535
	For professional reasons, did she visit hospitalized persons?		X155	Binary	5	9	0.0869632080391638	0.662162162162162	0.424447137228193	1.03301139421643	20	6	0.00722298571170626	0.63569504658988	0.460317156137068	0.877890790884576
	For other reasons, did she visit hospitalized persons?		X156	Binary	15	18	0.0195665544720369	1.50292397660819	1.07868082252838	2.09402117131302	42	17	0.0578329928670522	1.30026782448352	1.00001902074789	1.69066425768848
	Was there another important health event ?		X157	Binary	11	11	0.259642056107453	0.730434782608696	0.446015716044493	1.19622460028155	31	12	0.818161400924065	0.940568562235247	0.649212941896116	1.36267958195886
Delivery	Was there a threat of premature delivery?		X158	Binary	47	63	0.0501066756819235	0.690582959641256	0.482772584755527	0.987845704594801	143	68	0.119222673958322	0.811179865326689	0.629862886586215	1.04469208763478
	Did the mother receive treatment regarding this ?		X158.1	Binary	9	8	0.143324197270364	0.705479452054795	0.453835076383112	1.0966566560655	20	7	0.267004872108121	0.829056370901973	0.607855339155368	1.13075335833723
	Did she take antibiotics before birth?		X159	Binary	23	21	0.287695078259791	1.30188679245283	0.843512678074329	2.00934646795406	58	20	0.636273162041389	1.09767217210063	0.790554573545496	1.52409996440907
	Was there membrane rupture?		X160	Binary	12	15	0.734172022270451	1.12222222222222	0.687022265036037	1.83310320515351	30	16	0.987707297775447	1.0029984588015	0.686160735873158	1.46613738700455
	Did the mother receive treatment regarding this?		X160.1	Binary	13	15	0.231657256387693	0.46875	0.159477651929426	1.37778904969855	35	16	0.123879565726511	0.49866844207723	0.224415257602641	1.10808069727611
	Did the mother receive a general anesthetic during delivery ?		X161	Binary	15	17	0.749887008137264	0.80952380952381	0.367334507724517	1.78401098836433	33	20	0.980591040808256	0.953805054258883	0.547237890439106	1.66242889504564
	Did she receive an epidural anesthesia?		X162	Binary	3	13	0.709388115014227	0.935251798561151	0.698099293004827	1.25296778764367	11	14	0.788333883941919	1.03556904972392	0.837669541626314	1.28022233524697
	Was there an uterine revision during delivery (“hand in uterus)”?		X163	Binary	150	190	0.157175718285714	1.3728813559322	0.912424581058649	2.06570850522175	377	210	0.487420131866494	1.12245694278724	0.836003647202731	1.50706231082476
	How was labor initiated?		X164	Binary (spontaneously or with drugs)	40	55	0.0251534441323595	0.708860759493671	0.52760029541998	0.952394418107666	120	59	0.314623379039308	0.880714860426694	0.697194628076452	1.11254251559058
	By ocytocin intravenously?		X164.1ocytocine	Binary	31	43	0.495744182870385	1.14525139664804	0.809848184776536	1.6195637480946	86	44	0.851538182484853	1.03629078420149	0.789337638785277	1.36050599471422
	By prostaglandin vaginally?		X164.1prostaglandines	Binary	31	43	0.717380888414321	1.17241379310345	0.641580765748333	2.1424490502859	86	44	0.789832508447577	1.08938547486034	0.698686728760372	1.69855911667631
	Did the mother receive antibiotics during labor?		X165	Binary	84	81	0.25367842744392	0.616666666666667	0.300841175415093	1.26404830473448	175	82	0.181275150156734	0.698322571068062	0.431199264625696	1.13092589266454
	How did she deliver ?		X166	Binary (vaginal delivery or Caesarian section)	5	6	0.346343827529621	0.836363636363636	0.596901370984149	1.17189231962743	23	7	0.109302907553134	0.806788511749347	0.62596010946374	1.03985492501808
	Were forceps or vacuum assistance used ?		X166forceps	Binary	62	105	0.805450297330951	0.938202247191011	0.650463860381338	1.35322423004135	164	114	0.169227554628214	0.821964515135455	0.629682218579447	1.07296290764898
	Was the delivery spontaneous?		X166spontané	Binary	62	105	0.979941840978104	1.01532567049808	0.755131315774235	1.36517476581595	164	114	0.732798997666813	1.04405389056153	0.843444797894322	1.2923768444811
	Did the mother have twins ?		X167	Binary	3	8	0.398539907534373	1.43589743589744	0.711442171878	2.89805908043696	5	7	0.148815602806501	1.5470714864522	0.893110438905336	2.67988154648263
	Monozygotic twins?		X167vraijumeau	Binary	3	8	1	1	1	1	5	8	1	1	1	1
	Dizygotic twins?		X167fauxjumeau	Binary	3	8	0.78202138742191	1.21212121212121	0.546819612195771	2.68687845151425	5	8	0.273024623857162	1.50898707362086	0.78808509726021	2.88933516985797
The mother after delivery	Did the mother have genital hemorragia requiring treatment?		X168	Binary	6	6	0.891755853506795	0.945945945945946	0.424509835967731	2.10787514643027	8	5	0.261216744315255	1.44271378404149	0.81340497955733	2.5589013037467
	Did she take antibiotics after delivery?		X169	Binary	12	16	1	1.03448275862069	0.621302668860307	1.72243679533281	40	15	0.651243693062377	1.11320083971665	0.759212327805222	1.63223918284923
	Did she have polyvitamins supplementation?		X170	Binary	101	120	0.177429315322166	0.647727272727273	0.36165986347028	1.16006961847783	279	135	0.118593347575945	0.700599675945467	0.459786739723673	1.06753819440266
	Iron supplementation?		X171	Binary	76	86	0.826605979216855	0.958041958041958	0.719034185000663	1.2764961840695	203	97	0.938750852516421	1.01375846254641	0.82436755607682	1.24666019763724
	Calcium supplementation?		X172	Binary	106	115	0.932161496118961	0.977528089887641	0.585709325171728	1.63145971124706	286	123	0.972250829514523	0.9939577925411	0.706739809696623	1.39790072640349
	Vitamin D supplementation?		X173	Binary	113	118	0.132193354986862	0.658119658119658	0.398048933484328	1.08811115410409	308	136	0.322704395273181	0.827391449580414	0.586563070339804	1.16709804189035
	Magnesium supplementation?		X174	Binary	123	123	0.347201155029229	0.792857142857143	0.513711501654999	1.22368770594855	306	135	0.397748935522907	1.14552511832492	0.857786425246874	1.52978382274544
	Was the baby breastfed even partially?		X175	Binary	4	3	0.294003692028231	0.859154929577465	0.659206121679123	1.11975172672404	12	5	0.0172673106309825	0.784482217239248	0.645069156941759	0.954025382460149
	Did the mother take oral contraceptives during breatsfeeding ?		X175.1	Binary	9	8	0.864215680587291	1.04615384615385	0.744918278997368	1.46920528154519	19	8	0.749012125818228	1.04909165500053	0.820115490494297	1.34199794217813
	Did she take antibiotics during breastfeeding?		X175.2	Binary	8	7	0.298659802642511	0.58695652173913	0.254736666208998	1.35244746482408	20	8	0.217787924792725	0.665280789617662	0.373164189893107	1.18606913798744
	Did she take other medication during breastfeeding?		X175.3	Binary	9	11	0.563250845334987	0.810126582278481	0.45579920958494	1.43989955557812	26	14	0.694699358013121	0.886383601756955	0.559030099006624	1.4054268112929
	Did she spread cream on her nipples?		X175.4	Binary	10	10	0.12867428372486	0.799418604651163	0.60693925876342	1.05293914709761	27	11	0.000839258217906381	0.698935232444886	0.56775419669477	0.860425976587566
	Did she have cracks on the nipples?		X175.5	Binary	8	9	0.264302697881568	0.849557522123894	0.646790020690411	1.11589226844729	21	11	0.0715098567918244	0.813978816711966	0.654812883901777	1.01183335017458
	Was the baby fed exclusively by breastfeeding?		X175.6	Binary	10	10	0.405208960697926	0.884057971014493	0.677085057206284	1.15429883999958	26	11	0.0106911163872438	0.770605597131355	0.633382460221315	0.937558305802589
	For how long?		X175.6.1	5 levels. From never to more than 6 months. Coded from 0 to 1.	5	6	0.0724799154702492	0.684543112319196	0.452672255851343	1.03518443325482	15	4	0.00841366148242273	0.661205567597827	0.486222613527375	0.89916180461185
Other members of the family during pregnancy	Were there children aged less than 6 years in the house?		X176	Binary	4	5	0.310402256146158	1.16382252559727	0.888390037896492	1.52464887415298	7	5	0.858063684246606	1.022776235392	0.843055817591175	1.24080897830884
	Were they going to daycare or kindergarten?		X176.1	Binary	4	8	0.623875507580528	1.08333333333333	0.821112472694551	1.42929397632922	9	8	0.826047966151404	1.02937277823352	0.836267250144392	1.2670690097995
	Was one of these children sick?		X176.2	Binary	58	85	0.0230001402911306	1.55970149253731	1.07399489615057	2.26506546217522	154	91	0.368469201863497	1.13479386084809	0.876870567103858	1.46858288432663
	Did he go and see a physician?		X176.2.1	Binary	55	74	0.0361235426811927	1.48965517241379	1.0368301988439	2.14024681685923	118	78	0.497267086458172	1.10208800884848	0.853396811132103	1.42325113406078
	Was there a diagnostic?		X176.2.1.1	Binary	55	80	0.04827405848413	1.49230769230769	1.01804771861936	2.18750281326778	130	85	0.578003674464318	1.09238869750164	0.828785709271339	1.43983306309477
	Did a child or an adult living in the house have measles ?		X177	Binary	13	11	1	1	1	1	30	9	1	1	1	1
	mumps?		X178	Binary	15	9	1	1	1	1	32	7	1	1	1	1
	Chickenpox?		X179	Binary	18	17	0.328537499813436	0.7125	0.39300085790203	1.29174336338612	43	16	0.0495368930947912	0.635227185881864	0.412417749968056	0.978409822842604
	Hand-Foot-Mouth syndrome?		X180	Binary	10	12	1	1	1	1	33	11	1	1	1	1
	The flu?		X181	Binary	25	23	0.335781722985586	1.35820895522388	0.790059109801469	2.33492854289586	70	19	0.0739613734138218	1.47085782255807	0.982183610555765	2.20266629470239
	respiratory infection or bronchiolitis?		X182	Binary	14	22	0.367053313162153	1.22222222222222	0.825450351425165	1.80971170212077	57	17	0.658635340516075	0.923878922635244	0.685391344857352	1.24535022231322
	Hepatitis?		X183	Binary	14	11	1	1	1	1	28	8	1	1	1	1
	Repeated fevers?		X184	Binary	14	15	0.0785980505659274	1.92105263157895	0.987160287413808	3.73844375665145	37	12	0.159648509754231	1.5316688356651	0.888040455884711	2.64178214697489
	viral meningitis?		X185	Binary	16	15	1	1	1	1	40	16	1	1	1	1
	Severe diarrhea with vomiting ?		X186	Binary	174	179	0.319540652825633	1.46666666666667	0.767235356415813	2.80371739013718	419	192	0.175843731156586	1.32462172114697	0.899500918265801	1.95066249350494
	During summer?		X186.1	Binary	181	184	1	1.3	0.315664583138297	5.35378401719393	431	195	0.133202118791989	2.09743029723919	0.879076491701901	5.00435842990176
	During winter?		X186.2	Binary	173	173	0.17382406624095	1.74285714285714	0.859664646397242	3.53341391103868	414	183	0.308232294146884	1.26941701636113	0.834242390529718	1.9315963558313
	Did a physician come to the house?		X187	Binary	15	15	0.546311143371258	1.13529411764706	0.79516344947164	1.62091546639932	48	15	0.909751261128486	0.977251511735111	0.758721196536046	1.25872391801985
	Did a nurse come to the house?		X188	Binary	17	14	0.346762559195688	1.27184466019417	0.815962797646273	1.98242964548204	42	14	0.628179740083128	0.906281469223491	0.646737746789605	1.26998324364866
	Did someone in the surroundings of the parents or the children have measles?		X189	Binary	89	82	1	1	1	1	228	88	1	1	1	1
	mumps?		X190	Binary	83	83	1	1	1	1	221	90	1	1	1	1
	Chickenpox?		X191	Binary	134	138	0.401082613405649	1.28205128205128	0.768825981876834	2.13787713807082	318	149	0.517843520139967	0.869325906914167	0.600450619836408	1.25860063669854
	Hand-Foot-Mouth syndrome?		X192	Binary	86	87	0.671566431728082	1.58333333333333	0.452833504348054	5.53612844538458	222	92	1	1	1	1
	The flu?		X193	Binary	144	152	0.759314057889497	0.895833333333333	0.540967141664912	1.48348633272113	359	160	0.225856338115955	0.808526939222078	0.586166926959202	1.1152383073522
	respiratory infection or bronchiolitis?		X194	Binary	196	205	0.567709166197352	1.22388059701493	0.70073153806149	2.13759997144323	464	227	0.848346926444485	0.948696160989137	0.660517560512305	1.36260481125961
	Hepatitis?		X195	Binary	80	69	0.221259573233282	0.433333333333333	0.138313643260665	1.3576229600423	207	68	0.497589782102379	0.660965300304728	0.270683125863447	1.61397252530367
	Repeated fevers?		X196	Binary	121	140	0.0332469190869805	2.61904761904762	1.09636319100097	6.25651288472792	298	146	0.430372667658308	1.30942629903018	0.738486727146597	2.32177122426671
	viral meningitis?		X197	Binary	73	67	1	1	1	1	190	68	1	1	1	1
	Severe diarrhea with vomiting ?		X198	Binary	39	40	0.248753282524403	1.37037037037037	0.837252696932137	2.24294882401703	101	42	0.46528723003806	1.1838550710608	0.797153602193959	1.75814651708161
	During summer?		X198.1	Binary	54	53	0.606056533989492	1.57142857142857	0.495363601399327	4.98500040803643	122	50	0.982961266299686	1.00882121450627	0.452572793824668	2.24874375288271
	During winter?		X198.2	Binary	38	36	0.410079081966617	1.27160493827161	0.770070545331134	2.09978050561773	100	35	0.663448263677646	1.118660066802	0.745175825964981	1.67933567012447
Infancy	How was the baby born?		X199	Binary(Normal or breech delivery)	34	45	0.417304165627405	0.735294117647059	0.392311898132662	1.37813163969741	89	47	0.742849948428294	0.894050623611246	0.548998989750848	1.45597083510557
	Was he/she born at full term ?		X200	Binary	15	19	0.85950634096041	0.962406015037594	0.715085168024	1.29526576581079	46	22	0.834831305798008	0.970862433560931	0.779805210294179	1.20872988851186
	Did he/she have perinatal pain (with hospitalization)?		X201	Binary	5	14	1	1.06818181818182	0.524986431632478	2.17341311688031	25	13	0.12234718844898	1.54447410177247	0.922928489062573	2.58459921794022
	Received a perfusion soon after birth?		X202	Binary	7	11	0.646895924457631	0.796296296296296	0.39499656082755	1.60529952505595	23	15	0.394716004549558	1.25698232103547	0.788109494150416	2.00480335172078
	Received tube feeding ?		X203	Binary	8	9	0.0516124039934736	0.346938775510204	0.130104367489038	0.925153523094923	21	10	0.23705387830825	0.695466870192211	0.405030852435181	1.19416623357687
	Did he/she have jaundice?		X204	Binary	14	9	0.980950481558757	1.01320132013201	0.769700127261466	1.33373618992339	45	13	0.48202391842347	0.923928174688707	0.752557802900832	1.13432253136321
	A neonatal infection?		X205	Binary	9	10	0.399415916185501	0.652173913043478	0.290146873562231	1.46591554695218	30	14	0.409405104486767	0.773605160919563	0.457970360243773	1.30677658851727
	Did he/she have medical problems at birth?		X206	Binary	9	16	0.600823500515656	1.20588235294118	0.693206307367551	2.09771929897333	39	14	0.320975257792151	1.25111127388251	0.836934710463393	1.87025272111043
	Did he/she have skin problems?		X207	Binary	14	12	0.21270575437456	1.25668449197861	0.902838200359165	1.74921255187395	36	12	0.195379615807414	1.18697484599754	0.926246289100898	1.52109574052761
	Eczema ?		X207eczema	Binary	8	6	0.394100713725591	1.18390804597701	0.836086234232414	1.67642786585992	17	6	0.3945343244341	1.13061774755516	0.87004275578203	1.46923410670515
	Spots or overinfected pustules?		X207boutons	Binary	8	6	0.453254704753736	1.66666666666667	0.623267651795283	4.45679760497206	17	6	0.464920594889355	1.42177943765455	0.66838176076677	3.02440444667173
	Was he/she washed using soap or gel?		X208	Binary	5	8	0.279250945368738	2.15384615384615	0.682523999559646	6.79690861776424	11	8	0.929656660423836	0.963070942662779	0.418300100401772	2.21732110441885
	Did the mother put cream or body milk on him/her?		X209	Binary	10	7	0.143591963915276	1.24705882352941	0.936837985014452	1.66000496800796	17	9	0.150052574709396	1.17032542905726	0.951398660191504	1.43962953408235
	Did the mother use a nasal aspirator?		X210	Binary	6	5	0.351776562527093	1.1875	0.85086856552401	1.65731384039502	12	7	0.338153485609136	0.881867310137933	0.692820624169545	1.12249827092272
	Did the baby go to the swimming pool (swimming baby)?		X211	Binary	4	6	0.372413567938288	1.16017316017316	0.856036545445738	1.57236483506124	8	7	0.121728852228524	0.819489316737056	0.642951186509776	1.04450035140569
	Did the baby take a special milk without cow proteins (allergy, intolerance)?		X212	Binary	30	40	0.62066962219471	1.14814814814815	0.735204008331415	1.79303180499226	81	43	0.412866877287429	1.1833616889597	0.82319394262099	1.70111174827035
	Did the baby take soy milk?		X212.1	Binary	9	11	0.850106739138526	1.15789473684211	0.547823120680592	2.44735968781492	26	11	0.948736476916155	1.06299140855714	0.599683865440463	1.88424401553034
	Did the baby changed milk brands several times?		X213	Binary	11	16	0.0276724203993527	1.38683127572016	1.04345346397442	1.84320724758529	23	19	0.223863588139136	1.15483730218947	0.92577591320449	1.44057452295549
	Was the baby drinking only tap water?		X214	Binary	6	8	0.395774559822147	0.712121212121212	0.37009152945495	1.37024649415737	12	12	0.968818645009738	0.962730808765525	0.602742727380363	1.53772176426681
	At what age did the baby start to eat other foods than milk ?		X215	4 levels. From <4months to >6months. Coded from 0 to 1.	11	13	0.248984584485581	1.30659260901067	0.829248333188651	2.05871290612884	36	15	0.11520985090037	1.29534050177781	0.938814268907687	1.78726194425894
	Did the baby eat jars of baby food from the supermarket?		X216	Binary	15	23	0.891676078277246	1.03636363636364	0.751809576584472	1.42861918792834	42	25	0.290105369692374	1.15743068708166	0.89699120984295	1.49348820891219
	How much?		X216.1	Four levels. From never to over 4 a day. Coded from 0 to 1.	14	17	0.123759937729734	1.4920689616342	0.896374525989142	2.48363794566282	33	19	0.0702863699789101	1.43306030592261	0.969968901789526	2.11724503396153
	Did the baby eat jars of fruits from the supermarket?		X217	Binary	28	39	0.171348934192197	1.53225806451613	0.874233926622584	2.68556813545889	82	41	0.506352188941625	1.17316601558666	0.778554638802769	1.76778665431103
	How much?		X217.1	Four levels. From never to over 4 a day. Coded from 0 to 1.	13	14	0.0168629887345068	2.31672539508865	1.16308781751992	4.61462709470492	30	16	0.0349489170093853	1.75695367563662	1.03848191336662	2.97249877788026
	Did the baby eat home-made jars of fuits?		X218	Binary	28	29	0.0115363152654963	0.691460055096419	0.523694850056202	0.912968702561486	62	32	0.00309421060045266	0.738946697147672	0.606806712866557	0.89986186646807
	How much?		X218.1	Four levels. From never to over 4 a day. Coded from 0 to 1.	10	17	0.00416936617564589	0.442648253842862	0.253472034669939	0.77301417840937	33	16	0.000190976264621057	0.466919835030174	0.312905703751509	0.696740678520001
	Did he enjoy especially the jars containing sugar compared to non sweet jars?	Sugar baby	X219	Binary	9	16	0.000269774467379261	0.608695652173913	0.466821231439175	0.793687973088048	29	17	1.22649124268398e-07	0.585429771434975	0.480579492321738	0.713155727113212
	Did he have a good appetite ?		X220	Three levels. From small eater to big eater. Coded from 0 to 1.	3	5	0.0457980498707078	1.59731573460827	1.00878129325327	2.52920784028315	5	5	0.00912988570943529	1.59736616432092	1.12196210090785	2.27421109933455
Medical life of the participant between birth and reference age	Had the participant got burns as a baby or small child ?		X221	Binary	4	5	0.93728003680792	1.01851851851852	0.643229833671143	1.61276719185187	12	5	0.988848919923119	1.00240343744965	0.715398448523142	1.40454966527422
	As a baby or small child, was he in an accident(fall) ?		X222	Binary	37	45	0.497453876810916	1.11313868613139	0.839479608842287	1.4760069470551	89	49	0.393653710752429	1.10521600156033	0.89085795345588	1.3711528368428
	Did he have head trauma ?		X222.1	Binary	17	21	0.952847576564953	0.918367346938776	0.454890308452661	1.85407024122418	35	20	0.994933244856525	1.00176412260772	0.582283147376954	1.72344221512282
	Did he have a bone fracture ?		X222.2	Binary	17	10	0.719166283306752	1.1375	0.677314953844036	1.91034649782433	36	11	0.609259412031018	1.1330998676244	0.759577409944662	1.69030212484067
	Did the participant take paracetamol (Doliprane, Efferalgan...), ibuprofen (Advyl, Nurofen...) or aspirine (Aspegic...) ?		X223	Four levels : Never, rarely (1 or 2 times a year), rather frequently (3 to 4 times a year), frequently (5times a year and more). Coded from 0 to 1.	5	8	0.215732025953728	0.742917093954407	0.464098249583185	1.1892434608089	13	7	0.276543625671105	0.82280452505774	0.578827873757561	1.16961763099034
	Steroïdal anti-inflammatory, corticoïd (Solupred, Celestene, Cortancyl)?		X224	Four levels : Never, rarely (1 or 2 times a year), rather frequently (3 to 4 times a year), frequently (5times a year and more). Coded from 0 to 1.	6	12	0.903338579383738	0.973787742609263	0.634297785615674	1.49498010108237	25	12	0.640812668937477	1.08060920490958	0.78001578060161	1.49704183271098
	Antibiotics (Amoxicilline, Clamoxil, Orelox, Augmentin, Zithromax) ?		X225	Four levels : Never, rarely (1 or 2 times a year), rather frequently (3 to 4 times a year), frequently (5times a year and more). Coded from 0 to 1.	8	10	0.667195007083896	0.894825949870507	0.539213462524065	1.48496566983603	26	15	0.623448357731978	1.0968686883969	0.758131603590195	1.58695523823049
	Medication for viruses ( Zovirax, Tamiflu) ?		X226	Four levels : Never, rarely (1 or 2 times a year), rather frequently (3 to 4 times a year), frequently (5times a year and more). Coded from 0 to 1.	15	14	0.882135362852181	1.08208902214729	0.381348914691556	3.07046016585297	36	14	0.745362689132675	1.1402616137205	0.514907657549529	2.52510625674549
	Antifongic against thrush (Daktarin, Mycostatine) ?		X227	Four levels : Never, rarely (1 or 2 times a year), rather frequently (3 to 4 times a year), frequently (5times a year and more). Coded from 0 to 1.	9	11	0.741064082380918	1.17745605280667	0.446838672215597	3.10269196132184	23	13	0.561314049120449	1.23921537355315	0.599325540282045	2.562304855768
	Medication for allergies (atarax, Polaramine, Primalan) ?		X228	Four levels : Never, rarely (1 or 2 times a year), rather frequently (3 to 4 times a year), frequently (5times a year and more). Coded from 0 to 1.	14	7	0.210885895597438	0.739958752992814	0.461651660253937	1.18604351131219	32	8	0.364224448718829	0.849482867303239	0.597646319166277	1.20743844427654
	Cough medication (Toplexil, Tussilene, Mucomyst) ?		X229	Four levels : Never, rarely (1 or 2 times a year), rather frequently (3 to 4 times a year), frequently (5times a year and more). Coded from 0 to 1.	13	10	0.317625719665279	0.793395072199856	0.503923001121116	1.24915064244056	30	12	0.240470989225924	0.812215924474618	0.573946925914616	1.14940019396201
	Bronchodilator (Ventoline, Serevent) ?		X230	Four levels : Never, rarely (1 or 2 times a year), rather frequently (3 to 4 times a year), frequently (5times a year and more). Coded from 0 to 1.	7	8	0.470301869356722	0.858652716537206	0.567745348003859	1.29861828055298	19	9	0.523314607422446	1.10757904083666	0.808738739664852	1.51684502242223
	Medication for heartburns, gastric acidity (Mopral, Omeprazol, Ranitidine) ?		X231	Four levels : Never, rarely (1 or 2 times a year), rather frequently (3 to 4 times a year), frequently (5times a year and more). Coded from 0 to 1.	7	8	0.0223745282259648	0.386185561211525	0.170689295947164	0.873747160656318	21	8	0.0129840914091089	0.477094463350711	0.266593927637656	0.853804619545851
	Medication for stomach ache (Debridat) ?		X232	Four levels : Never, rarely (1 or 2 times a year), rather frequently (3 to 4 times a year), frequently (5times a year and more). Coded from 0 to 1.	12	10	0.227045352061786	0.733222465644627	0.443183389155208	1.2130761153995	38	9	0.661568931743143	0.921205400111662	0.638166127824204	1.32977817561113
	An anti-diarrheal (Ultralevure, Lactéol) ?		X233	Four levels : Never, rarely (1 or 2 times a year), rather frequently (3 to 4 times a year), frequently (5times a year and more). Coded from 0 to 1.	6	11	0.15938836462522	0.668869115445057	0.381999241854583	1.17116958511284	25	12	0.153038624062042	0.745351930880357	0.498355484548264	1.11476549991349
	An anti-diarrheal (Imodium, Tiorfan) ?		X234	Four levels : Never, rarely (1 or 2 times a year), rather frequently (3 to 4 times a year), frequently (5times a year and more). Coded from 0 to 1.	14	14	0.936726734376622	1.0229401111595	0.58432394596093	1.79079854291815	37	14	0.713348454489847	1.08193372311455	0.710566918567876	1.64738964145948
	Did he have lice ?		X235	Binary	6	3	0.011583035119392	0.671779141104294	0.49903924742198	0.904312069149187	11	7	0.00284206095209274	0.723092390776079	0.58567752707643	0.892748281137366
	Did he have intestinal parasite (ascaris, pinworm) ?		X236	Binary	11	9	0.794340832415239	1.0625	0.755547026512344	1.49415749170652	23	10	0.80740209292676	0.958917786398347	0.735445957956863	1.25029352751578
	Was he in contact with dirt (garden, sandbox...) before reference age ?	Contact with dirt	X237	Six levels from Never to every day	5	6	0.00894128988859932	0.51403974760982	0.312124308578746	0.846575722749587	13	8	7.88165257781248e-06	0.442384182746751	0.307294945093442	0.636859695446671
	Had the participant been to the dentist before reference age ?	Dentist	X238	Binary	12	21	1.53629215112608e-05	0.440613026819923	0.301655482196904	0.64358133984348	39	21	1.4400610285316e-12	0.373290584309363	0.282475285429435	0.493302839298611
	How many times ?	Dentist (freq.)	X238.1	Four levels : 0, 1 ,2 or >2 times	11	7	1.14875092226407e-05	0.371347941931938	0.238549099300245	0.578075098089227	23	9	4.04565270173407e-12	0.344576234028837	0.252998036610132	0.469303171867937
	How many times a day did he brush his teeth ?	Dental hygiene	X239	Three levels. <1 time a day, once a day, twice a day.	2	1	2.16104681478591e-05	0.392423377887678	0.254859191841709	0.604239958543151	17	2	1.72298734613108e-07	0.446159385456796	0.328077464206007	0.606741452702138
	Did he wear glasse/contact lenses ?		X240	Binary	2	3	0.688710361522924	1.08181818181818	0.788021653809731	1.48515027836402	8	4	0.529711211219008	0.918373398051855	0.721303140983347	1.16928604677847
	Was he myopic ?		X241	Binary	5	11	0.328537499813436	1.36507936507936	0.781033831510455	2.38586550004081	18	14	0.477272413644168	1.20695613083881	0.7716029544987	1.88794391373971
	Would you say the participant was ?		X242	Three levels : Never sick, normal, always sick.	2	3	0.442506234878398	1.1374587378993	0.818803840161262	1.58012495418764	11	4	0.31379003196114	1.13574266511367	0.886403429358398	1.45521932636607
	The combined vaccine DTCPH (Infanrix Quinta, Pentacoc, Pentavac, acellular tetravac) was done :		X243	Three levels : Not done, retarded by a fever, ormal date.	25	42	0.65561423002474	1.33333333333333	0.560747786120773	3.17036967738448	75	45	0.907155640369341	1.11444805194805	0.548692261594237	2.26355381226294
	Was the pneumococcal vaccine Prevenar done before two months ?		X244	Binary	129	178	0.154728923485379	0.747368421052632	0.512702756039554	1.08944129947999	351	201	0.0810100256291515	0.804372424859436	0.634579597256026	1.01959628180924
	Was hepatitis B vaccine (Engerix, Genhevac B, Hbvaxpro 5...) done before two months ?		X245	Binary	59	71	0.0102746276709206	0.559322033898305	0.3640442667092	0.859349167704474	181	88	0.207226346735048	0.832111103165101	0.634983932817493	1.09043528855659
	Before reference age, did the participant receive the ROR (measles, mumps, rubella) vaccine ?		X246	Binary	18	24	0.115408438167499	1.46	0.937022872512889	2.27486442703743	52	30	0.225615657785983	1.23933372710686	0.895465054723256	1.71525184488552
	The hepatitis A vaccine ( Havrix Twinrix, Avaxim, Tyavax,...) ?		X247	Binary	77	92	0.103120352073403	0.659259259259259	0.41326541967946	1.0516795023793	204	98	0.251577391336543	0.821231102794557	0.59947121738136	1.12502569705215
	Yellow fever vaccine (Stamaril) ?		X248	Binary	49	57	0.885529568375913	1.17857142857143	0.494764119384593	2.80746027818797	118	66	0.744880077320889	1.15735341317668	0.635400651450485	2.10806665044171
	Meningococcal vaccine (Meninvact, Memomune, A+C ...) ?		X249	Binary	98	112	0.359806376969446	0.835748792270531	0.58879914873313	1.18627216986387	252	129	0.0441528331579591	0.771171304761136	0.602871776102767	0.986453844516379
	Another traveller vaccine (typhoid, tick encephalitis) ?		X250	Binary	33	51	0.363302140886898	0.48	0.141738069193781	1.62553364322328	98	65	0.0790318291970892	0.458463406529845	0.20662331845955	1.01725544190259
	Did the participant get roseola, or exanthema subitum ?		X251	Binary	49	70	0.402162569498017	1.15625	0.848899969776435	1.57487820720748	137	74	0.856997865926651	1.02852837876553	0.816744418903013	1.29522847226419
	An unexplained feverish rash ( pimples or red blotches with fever) ?		X252	Binary	57	59	0.43783153894278	1.16666666666667	0.822763483124348	1.65431638499858	130	64	0.920826023127259	0.977244533929657	0.747000721111906	1.27845509663481
	Did he ever vomit several times, for example in half a day, for no apparent reason ?		X253	Binary	20	30	0.61121476386717	0.860869565217391	0.53943482396443	1.37383864629112	52	29	0.751487648562124	0.927644023481402	0.647132216379848	1.32974902580906
	A Hand-Foot-Mouth syndrome ?		X254	Binary	12	23	0.00437177177408946	0.344827586206897	0.16581350457539	0.717107237518232	50	27	0.00282965829539892	0.469886359662925	0.288385524256555	0.765618148020677
	A respiratory infection or bronchiolitis ?		X255	Binary	22	24	0.326399146901213	0.873711340206185	0.678731622081089	1.1247030212977	68	26	0.255935218081736	0.889144743823352	0.732408725655649	1.07942238776712
	A pancreatitis with hospitalization ?		X256	Binary	11	19	1	1	1	1	28	20	1	1	1	1
	An hepatitis ?		X257	Binary	11	22	1	1	1	1	25	22	1	1	1	1
	Repeated feverish periods ?		X258	Binary	23	27	0.408259022925626	1.18181818181818	0.82655301289835	1.68978177210734	60	27	0.309021925343057	1.16398706464043	0.885252337282618	1.53048552326805
	Viral meningitis ?		X259	Binary	16	29	0.848766501016856	0.9	0.297554750713658	2.72218809498853	38	29	1	1	1	1
	Severe diarrhea with vomiting ?	Diarrhea	X260	Binary	24	30	5.08958442968086e-05	0.563549160671463	0.42719580697931	0.74342409570722	76	32	4.71804540584985e-06	0.621175401904062	0.507637169393321	0.760107618580834
	For more than 5 days with fever ?		X260.1	Binary	31	62	0.943486798056807	0.96969696969697	0.417365939297008	2.2529682575998	114	69	0.143594079753354	0.642592497418622	0.372265880895148	1.10922095988433
	In the winter ?	Diarrhea during winter	X260.2	Binary	42	73	0.00403248800874518	0.627450980392157	0.45866524794804	0.858348729397695	127	76	1.47597528264285e-05	0.611662666048185	0.491000114790957	0.761977860629338
	In the summer ?		X260.3	Binary	65	111	0.207856358271114	0.631578947368421	0.335479108716879	1.18902177928355	175	115	0.313725065548765	0.799176356589147	0.5370394574335	1.18926615184544
	In the context of familial diarrhea ?		X260.4	Binary	39	65	0.0433953695346832	0.698347107438016	0.496106766864329	0.98303170817344	113	72	0.00299433653733665	0.678917662767202	0.527557805935498	0.873703673097836
	Had the participant attended daycare ?		X261	Binary	12	14	0.339328889816315	0.859531772575251	0.643799043254483	1.1475550885128	36	16	0.0461478667327861	0.798955586060973	0.644542715550441	0.990361093372838
	Was there a case of meningitis in a children at daycare ?		X261.1	Binary	47	58	1	1	1	1	131	63	1	1	1	1
	Was there another epidemy(contagious disease) at daycare ?		X261.2	Binary	79	77	0.0895256103868012	0.62280701754386	0.371648727810478	1.04369678160093	195	87	0.00105383242521641	0.543938538746431	0.380658822341134	0.777255422884837
	Did the patient attend kindergarten ?		X262	Binary	17	19	0.0357283640317106	0.510416666666667	0.282514800535132	0.922164690549419	40	20	0.0113016155893783	0.602113285986489	0.405647818064184	0.893731934493197
	Was there a case of meningitis in a children at kindergarten ?		X262.1	Binary	129	120	0.135961853854648	2.66666666666667	0.883453485948251	8.04921959584372	315	131	0.600754870339555	1.229973262595	0.673303746625602	2.2468822344751
	Was there another epidemy(contagious disease) at kindergarten ?		X262.2	Binary	187	208	0.0459138530819751	0.63125	0.409791640740087	0.972388216070851	469	228	0.000463499379383742	0.627732698763582	0.484498690855288	0.813311467160818
	Was the participant bitten by an animal ?		X263	Binary	2	5	0.558798363075531	1.16101694915254	0.759242649764122	1.77540125892329	10	6	0.26644624428584	1.24844406915445	0.869902173692541	1.7917101956315
	By a cat ?		X263chat	Binary	2	5	1	1.06382978723404	0.534236326698971	2.11841419171058	11	6	0.928715811242866	0.974034945038331	0.545126676307636	1.7404102851507
	By a dog ?		X263chien	Binary	2	5	0.920640381124403	1.07575757575758	0.602815798313286	1.91974789817699	11	6	0.379161891768823	1.27871026065994	0.78736677716035	2.07666868624304
	Was the participant vaccinated for rabies ?		X264	Binary	26	27	1	1	0.367489958271082	2.72116278960293	56	31	0.898479762213006	0.886073929616169	0.422121588394622	1.85995464418527
	Was he scratched by an animal ?		X265	Binary	9	12	0.661231809951501	1.06865671641791	0.825678034633343	1.3831386201914	37	14	0.461261735756809	0.921561462409666	0.751975605031742	1.12939239426895
	By a cat ?		X265.1	Binary	19	16	0.963594360266072	1.00623052959502	0.770030102516054	1.3148835031004	47	16	0.147891164788931	0.854804092983768	0.695714843357107	1.0502723125123
	Was he often stung by mosquitoes ?		X266	Binary	6	8	0.385098967684758	0.885941644562334	0.686606039667747	1.14314840275746	26	10	0.274674181125514	0.893018364690995	0.735065748469293	1.08491220184869
	Was he bitten by a spider who left a clear spot (red spot painful or not) ?		X267	Binary	14	11	0.0768450869916542	0.718181818181818	0.502946168329508	1.02552749468214	44	11	0.0130581608268977	0.706560855771626	0.541002281503712	0.922783988121329
	Was he bitten by a tick who left a clear spot (red spot painful or not) ?		X268	Binary	5	4	0.386785189941991	0.802919708029197	0.51852656216764	1.24329225266046	22	4	0.366844863452493	0.843029636828948	0.60022289616504	1.18405841082166
	Was he stung by an animal who left a clear spot (red spot painful or not) ?	stings	X269	Binary	15	17	0.000609968584666067	0.580838323353293	0.426922591650938	0.79024433111216	38	22	4.48866381004339e-06	0.595486695857191	0.477389790377751	0.742798468024047
	By a wasp ?		X269guepe	Binary	8	8	0.0127697446848206	0.654545454545455	0.471392380760226	0.908860154623577	21	14	0.00146864932965643	0.663121097885806	0.516946616087239	0.850628627361144
	By a bee ?		X269abeille	Binary	8	8	0.291188119058249	0.732673267326733	0.434489795465763	1.23549533788195	21	14	0.323581263783103	0.803529764435412	0.541506760963352	1.19233983558208
	By another insect ?		X269insecte	Binary	8	8	0.609587627611338	0.831325301204819	0.476032191995012	1.45179626093549	21	14	0.0738965427421842	0.649462552995404	0.415739013385671	1.01458269289732
	By a fish ?		X269poisson	Binary	8	8	0.0956317332907914	0.290322580645161	0.0773340673645249	1.08991035522762	21	14	0.00633129503136823	0.290850286839072	0.121890814885688	0.694013650115514
	Had he been protected by anti-mosquito repulsive treatments (cream, spray...) ?		X270	Binary	4	10	0.082614408544148	0.783783783783784	0.600814294129003	1.02247404185514	16	9	0.0994090066835222	0.844183969499248	0.693922915259596	1.02698233289054
	Had he been treated by corticoid cream ?		X271	Binary	20	16	0.54238344780268	1.10526315789474	0.829759855097291	1.47224120412069	54	17	0.780697649435612	1.03740356250069	0.835877710878528	1.28751626880685
	Had he had a conjunctivitis right after birth ?		X272	Binary	49	53	0.704711356189408	1.13483146067416	0.693818908907162	1.85616509957091	143	64	0.411257377941999	1.20090013056176	0.813431500686173	1.77293493350912
	A long time after birth ?		X273	Binary	43	46	0.820530302549341	1.04153354632588	0.796182787365956	1.36249130895058	123	51	0.574498874977179	0.939165074358034	0.768477395756507	1.14776445184265
	Had he been treated by an eye lotion ?		X274	Binary	48	44	0.621980396955986	1.07739938080495	0.828888440161378	1.40041695542635	144	49	0.821599627714574	0.972433589517978	0.797300800034364	1.18603554139424
	During his first year, had the participant had at least one ENT infection ?		X275	Three levels:0, 1 or 2 and >2	33	33	0.172444924515851	1.29512574916481	0.893252728222156	1.87780082070184	89	36	0.589370410908021	1.07890284511039	0.818930006792356	1.42140517447475
	During his first year, did he have a coughing fit ?		X276	Binary	59	87	0.480595179353651	0.893890675241158	0.675503982260404	1.18288057549166	171	93	0.0682301802544811	0.822287390966143	0.670079497816819	1.00906915604027
	Did he coughed with rejections ?		X276.1	Binary	55	74	0.0254643336658953	0.67910447761194	0.489285356435772	0.942564263259584	158	79	0.00507755074930916	0.693709919556852	0.539804230815633	0.891496259235391
	Before reference age, did the participant often have a runny nose ?		X277	Binary	13	18	0.307123366037625	0.872549019607843	0.682045192563947	1.11626296896335	52	17	0.0876831676650414	0.840611791232359	0.692719262920331	1.02007872652466
	A strong cold with fever for more than two days ?		X278	Binary	44	33	0.929959202264965	1.02028985507246	0.788872774007569	1.31959350438148	115	41	0.342146644660301	0.903068326267142	0.73956513040886	1.10271883891562
	Was he snoring ?		X279	Binary	25	31	0.980011199307049	0.996240601503759	0.741988082717745	1.33761627605833	60	33	0.681923379234352	1.05530158122218	0.842191293405994	1.32233785370323
	Had he been operated for adenoids ?		X280	Binary	3	9	0.499417780967789	1.15151515151515	0.803253682339071	1.65077007839876	13	12	0.413727872753676	1.12451565113823	0.866672356372304	1.45906978612761
	Were his tonsils taken out ?		X281	Binary	4	10	0.800020788840636	1.10112359550562	0.670554350226759	1.80816539653975	12	11	0.537267003710304	1.14663728535706	0.78584216937656	1.67308031486026
	Did he get pharyngitis ?		X282	Binary	38	58	0.961414010875411	1.0177304964539	0.765602590471362	1.35288905275856	109	65	0.534577392951709	0.929173058601917	0.751004439217336	1.14961047864298
	In that context, was he tested for streptococcus ?		X282.1	Binary	40	53	0.475134294555834	0.851190476190476	0.577926368486755	1.25366355692416	112	61	0.364441619091024	0.869173389138286	0.655652342033804	1.15223012556125
	Was he treated with antibiotics ?		X282.2	Binary	37	58	0.492822544651655	1.11267605633803	0.843051413925573	1.46853203244523	111	66	0.707219226413655	1.04668837270102	0.850021517080537	1.28885743188041
	Had he had paracentesis (otitis) ?		X283	Binary	11	6	0.424396275286939	1.11854103343465	0.864753353044955	1.44681028303803	34	8	0.259308076434458	1.12314627868822	0.925674372334382	1.36274439590461
	Was he treated with transtympanic aerators ?		X284	Binary	5	6	0.798610372734775	1.10344827586207	0.668512373835817	1.82135461534779	14	7	0.39937400371877	1.1892924228721	0.825895731306109	1.71258478944328
	Had he had a laryngitis ?		X285	Binary	58	50	0.0421337641703782	0.748633879781421	0.570945119533445	0.981622693288916	146	59	0.0140194871296749	0.772887306773297	0.63168210883675	0.945657286497027
	Had he had swollen lymph nodes around his throat (neck) ?		X286	Binary	95	77	0.839234101546255	0.95910780669145	0.713544077990992	1.28918144404822	227	83	0.196439870108108	0.866175653140634	0.70264108432657	1.06777169571955
	Had he had the infant asthma ?		X287	Binary	17	15	0.330811712293941	0.796052631578947	0.524975146694641	1.20710436719468	52	16	0.344500038666716	0.843116908906094	0.609090398469976	1.16706177583656
	Had he had a lung X-ray ?		X288	Binary	27	27	0.18993511837104	0.794354838709677	0.573617687881535	1.10003513335139	65	30	0.0835527891043015	0.795032440401014	0.618660157561964	1.02168625789787
	Was he treated for diarrhea by Smecta ?		X289	Binary	45	36	0.312219450631583	0.854304635761589	0.640868481574441	1.13882400471736	108	39	0.104105221026038	0.835040764334945	0.676134829372497	1.03129294307798
	Anti diarrheal medication ?		X290	Binary	53	50	0.676165010894936	0.934375	0.711125367935629	1.22771128691338	142	56	0.877045378978767	0.979089499940382	0.800791801722019	1.19708549317326
	Antibiotics for diarrhea ?		X291	Binary	78	71	0.27034414065478	1.35714285714286	0.835563472341526	2.20430499376958	193	75	0.830177243811642	1.05139148485845	0.756407981968557	1.46141246626718
	An analysis of virus' germs in stools, a coproculture ?		X292	Binary	30	21	0.944250680258642	0.985507246376812	0.653810151840116	1.48548401998308	67	22	0.403788030128364	0.857078637061495	0.616924736299207	1.19071865153891
	Abdominal pain ?		X293	Binary	35	29	0.611024885533566	0.921135646687697	0.69935879387044	1.21324116753145	79	29	0.327553391230561	0.902636285675457	0.742747320038994	1.09694406460492
	Urinary infections ?		X294	Binary	24	22	0.874615501264001	0.952662721893491	0.65514151622846	1.38529804508532	63	21	0.468803548158121	0.892274196000073	0.674487158936551	1.18038309595524
	Was he circumsized ?		X295	Yes, no or not applicable	13	19	0.0374720206202492	2.54545454545455	1.11240647552708	5.82461446020004	37	22	0.00557056971972679	2.4300031938936	1.31130470424809	4.50308422077917
	Had he had other infectious diseases ?		X296	Binary	24	21	0.326840337144079	1.18348623853211	0.8668435504933	1.6157929259528	66	26	0.0374939063843458	1.29863417993409	1.02234189780267	1.64959563617394
	During spring ?		X296printemps	Binary	21	22	0.837629778834312	1.11666666666667	0.611682522586368	2.03854842733124	61	24	0.285660097746559	1.34775773172522	0.825391889512841	2.20071329329054
	During summer ?		X296été	Binary	21	22	0.346847921865147	1.92857142857143	0.635857216189429	5.84940716312323	61	24	0.183515837783075	2.12591205592925	0.792923821982687	5.69979352902331
	During fall ?		X296automne	Binary	21	22	0.227624294165339	1.66666666666667	0.798306705822007	3.47958717811036	61	24	0.0945041211598475	1.72156972811146	0.948124802233787	3.12596223805878
	During winter ?		X296hiver	Binary	21	22	0.204172531804662	1.36274509803922	0.878416427218968	2.11411597584683	61	24	0.142013650205713	1.29537245335228	0.933082354584277	1.79832978799765
Lifestyle and environment of the participant between birth and reference age	Did the participant enjoy sugar ?	Sugar	X297	Three levels : Not at all, a bit and A lot	4	2	0.00101941147399742	0.45902241046194	0.288454483824681	0.730449984734339	9	3	0.000405397333845925	0.528479629638663	0.370688256773021	0.753438270136604
	Did the participant enjoy salt?	Salt	X298	Three levels : Not at all, a bit and A lot	6	2	0.000898533695207537	0.417851467957605	0.24964698086884	0.699386985040516	17	3	0.000248598712701553	0.484696081014461	0.328244659638443	0.715717024031857
	At what age did the participant start to eat butcher's meat ?		X299	Three levels Ater a year, between 6 months and a year and before 6 months	32	42	0.952728357346488	0.98604092782222	0.619509015748513	1.5694310924043	114	45	0.122263597386755	0.759002610540285	0.534791216962018	1.07721470460851
	Did the participant eat beef ?		X300	Binary	2	9	1	1	0.458951511074897	2.17887941507792	6	7	0.556396274176212	0.789643675222149	0.423266082875173	1.47315638801664
	Mutton ?		X301	Binary	6	20	0.18107988502912	0.830287206266319	0.641921860399401	1.07392641911369	22	18	0.167745324411022	0.867728637589699	0.714370907417378	1.05400847189506
	Poultry ?		X302	Binary	1	7	0.869417060741239	0.925925925925926	0.361234635830372	2.37335719021243	7	7	0.934632273663953	1.11563122907277	0.518439748057656	2.4007284239788
	Chicken ?		X303	Binary	2	7	1	1	1	1	4	6	1	1	1	1
	rabbit ?		X304	Binary	7	19	0.962982403680518	0.983870967741935	0.748227799910958	1.29372643101559	20	23	0.27996883653367	0.892890708066809	0.733656019547719	1.08668612443681
	Pork ?		X305	Binary	2	9	0.849941155697018	1.10144927536232	0.625924224204619	1.9382386226349	7	12	0.271648958606474	0.802875714320064	0.559388450888669	1.15234665932215
	Horse ?		X306	Binary	8	18	0.440400698139004	0.854166666666667	0.594842383973942	1.22654456726877	30	21	0.0333415105037436	0.742030715987069	0.567798722434921	0.969726703693652
	Cold deli bought at the supermarket ?		X307	Binary	3	10	0.692557423331048	1.11764705882353	0.727429005299058	1.71719155958504	8	10	0.182312933210487	0.795724358387146	0.579487624802373	1.0926501747929
	Sausage or boudin bought at a butcher's shop ?		X308	Binary	12	17	0.285068014868616	0.842465753424658	0.628320993753596	1.12959546593109	30	17	0.00536462590944185	0.728868433242206	0.585701483885846	0.907030642047152
	Processed meat (industrial sausage) ?	Proc. Meats	X309	Binary	10	12	0.00066757907695238	1.74585635359116	1.26816152042075	2.40349068970596	31	13	0.070485479913545	1.23626332402881	0.989014423567974	1.54532327326945
	Home-made delicatessen ?	Home-made delicatessen	X310	Binary	6	16	0.000488895411870773	0.578034682080925	0.427041134522262	0.782416649539362	20	15	0.00033666969858134	0.671304966641231	0.541725834732866	0.831879023195206
	Game (hare, wild boar, stag) ?		X311	Binary	11	11	0.0260087345745341	0.675675675675676	0.483552482243295	0.944132509840117	32	14	0.000523697113428143	0.63595194208697	0.494459027315223	0.817934045698709
	Game with feathers (pheasant, partridge, quail) ?		X312	Binary	11	17	0.0320126945820389	0.666666666666667	0.466838601318366	0.952030194566859	29	20	0.000307487512292097	0.60556110386776	0.463076078399055	0.791887699717309
	How often did the participant eat fresh fish ?	Fish	X313	Five levels : Never to several times a week	1	2	0.0292613368735759	0.562034218011836	0.334793912871931	0.943513158606951	6	2	5.93438339948626e-05	0.437410899597632	0.290659668530842	0.658255395576176
	How often did the participant eat fresh river fish ?	Fish(river)	X314	Five levels : Never to several times a week	5	2	0.00507873390080638	0.3596696101493	0.175899107220627	0.735434252674705	12	3	2.69179397105468e-06	0.272550805903445	0.158175635186816	0.469629483143108
	Did he sometimes ate it raw ?		X314.1	Binary	7	8	1	1	1	1	18	8	1	1	1	1
	Did he eat farmed trout ?		X314.2	Binary	5	11	0.531327592596357	0.889830508474576	0.644383955091678	1.22876792253381	22	11	0.0196323290977494	0.7532787819336	0.597431983567667	0.949779956410888
	How often did the participant eat fresh sea fish ?		X315	Five levels : Never to several times a week	3	3	0.0379239021704131	0.612017414297399	0.384959280328391	0.972999832823227	12	2	0.000425801975783791	0.527216711173615	0.368499405833131	0.754295546046528
	Did he sometimes ate it raw ?		X315.1	Binary	24	29	0.749548504879495	0.75	0.279162253383185	2.01495722714309	56	40	0.640458559987291	0.796751267509292	0.398013085071362	1.59495405072887
	Did he eat fresh salmon ?		X315.2	Binary	28	36	0.0915623839622691	0.785310734463277	0.598405625314565	1.03059350309259	70	44	0.0294677557748067	0.795996846319571	0.651316556955071	0.972815710862408
	Did he eat smoked fish (salmon, trout, eel) ?		X316	Binary	9	12	0.999999999999999	1	0.763649729740749	1.30950088902603	26	13	0.566399328524361	0.939590553113621	0.771525733859457	1.14426566575313
	Did he eat canned fish (tuna, sardine, mackerel) ?		X317	Five levels : Never to several times a week	3	1	0.699532196372966	0.897215378631039	0.517242311579213	1.55632170383408	9	1	0.301494267529744	0.809336428994768	0.541864043371655	1.20883727811541
	Did he eat processed fish ( fish nuggets, surimi, fish stick) ?		X318	Four levels : From Never to at least once a week	2	1	0.474788582678066	1.17880665079248	0.750799506356736	1.85080718379207	3	1	0.188344936057522	1.25028792466843	0.896301861810202	1.74407748235015
	Did he eat seafood ( oysters, mussels,winkles) ?		X319	Four levels : From Never to at least once a week	3	1	0.00359422307460144	0.373668706248938	0.192626906499812	0.724863958866988	5	1	0.000400612376906029	0.440836504363294	0.280123183520323	0.693754872899157
	Did he eat shellfish (crabs, shrimps, lobster) ?		X320	Four levels : From Never to at least once a week	2	2	0.0680130778555806	0.592539712781546	0.33776609380746	1.03948654900625	4	2	0.00726195478164593	0.556246540434177	0.362520949555027	0.853496092087292
	Did he eat vegetables coming from a supermarket ?		X321	Binary	4	3	0.773085267403957	0.881578947368421	0.500008094521437	1.55433771764648	13	3	0.450641226073727	0.816327028746104	0.516869195166858	1.28928135801615
	Did he eat vegetables coming from a farm or a family garden ?	Farm vegetables	X322	Binary	6	6	0.000360238327438834	0.570149253731343	0.420027547096722	0.773925838382099	12	6	9.26856910682526e-07	0.567576865661106	0.452962677086058	0.711192146130135
	Did he eat ready-made mashed potatoes ?		X323	Five levels : Never to several times a week	3	0	0.716006419801016	1.09226738102625	0.678942949952194	1.75721396287853	4	0	0.251471279138364	1.23464387843138	0.860915441352056	1.77061001967175
	Were the vegetables peeled and prepared at home ?		X324	Five levels : Never to several times a week	7	7	0.729299993265977	1.13998839175139	0.542791664484821	2.39424003417844	7	7	0.338384548469129	0.793796803023788	0.493610195071311	1.27654041748419
	Did he eat farmed mushrooms ?		X325	Binary	1	8	0.439529511087165	0.896276595744681	0.694756970047656	1.15624854547997	5	8	0.126335542941014	0.855488795763619	0.70456887311256	1.03873603788933
	Wild mushrooms ?		X326	Binary	6	13	0.16971319665559	0.752577319587629	0.517688251931984	1.09404186756031	14	14	0.152178417126352	0.811246352512535	0.617578510162425	1.06564693174282
	Did he eat fruits coming from a supermarket ?		X327	Binary	1	8	0.0675944440595358	0.526315789473684	0.273752040739843	1.01189495976236	1	9	0.0920643789804745	0.621621621621622	0.369076145339657	1.04697484610359
	Did he eat fruits coming from a farm or a family garden ?	Fruits from a farm or a family garden during chilhood	X328	Binary	6	15	0.00839681295845318	0.691709844559586	0.52841988262911	0.905458944277597	17	17	3.23458663704774e-06	0.609868196869708	0.496282879356416	0.749450027442904
	Bananas ?		X329	Binary	3	9	0.445609911786632	0.830985915492958	0.545464116619247	1.26596337084019	4	9	0.345914042244329	0.844627167105216	0.611461663729377	1.16670446199538
	Fresh litchis, pineapples, mango, guava, papaya, passion fruit ?	Fresh exotic fruits	X330	Binary	7	10	0.00130706241714868	0.642685851318945	0.492583112382627	0.838528754036361	19	11	0.000529051739545268	0.703997018540948	0.578717345019004	0.85639700689854
	Other fresh exotic fruits ?		X331	Binary	11	16	0.0029228155865756	0.551724137931034	0.377332599449102	0.806714089427101	35	18	0.00183808461430115	0.661751230416693	0.512518523435545	0.854436807517806
	Did the participant eat cheese ?		X332	Binary	32	43	0.969806833609925	0.966666666666667	0.621511845678643	1.50350222757879	96	47	0.849267376811149	0.955538649268788	0.689860668180118	1.32353408791241
	Goat cheese ?		X332.1	Binary	30	37	0.460964364087882	1.12408759124088	0.848019892284826	1.49002744425872	72	32	0.543728301630528	1.07023531715357	0.874585455801505	1.30965319224651
	Sheep's cheese ?		X332.2	Binary	36	57	0.173258147597837	0.80718954248366	0.60363527485435	1.07938515961015	95	55	0.376595885207541	0.907885218230046	0.741404860317233	1.11174826818364
	Cow's cheese ?		X332.3	Binary	6	17	0.812618069724883	0.935483870967742	0.63228739249055	1.38407009729183	13	17	0.957485351896078	0.992110693045273	0.741475300806289	1.32746650655045
	Did he eat products based on raw milk ?		X333	Binary	5	7	0.00656976018279788	0.688442211055276	0.527762470896374	0.898041645814066	18	7	0.00335231884401751	0.730704320607005	0.594607237916098	0.897952076777586
	Did he use to eat the cheese's crust ?		X334	Binary	7	13	0.0957817742326282	0.766666666666667	0.568453096303369	1.03399520839991	23	15	0.270880139536829	0.876816328142964	0.701999971458365	1.09516653070649
	Fresh eggs ?		X335	Binary	4	6	0.847944894792291	1.07272727272727	0.683507172033758	1.68358701815649	8	8	0.180059330544161	0.784605839056361	0.562394818085388	1.09461592263083
	Did he use to eat yoghurts ?		X336	Six levels : From Never to several times a day	6	5	0.573959372585264	0.788866155284459	0.345105064271047	1.80324740312857	6	5	0.426858123202271	0.781091728067275	0.423644688211278	1.44013203666289
	Did he eat cakes, biscuits ?		X337	Five levels : Never, less than once a week, at least once a week, at least once a day, several times a day.	2	6	0.489664675170606	1.29036125139064	0.626060332465709	2.65953946088992	4	7	0.705592808585434	0.899800710224512	0.520117448930974	1.55665094448309
	Jam ?	Jam	X338	Five levels : Never, less than once a week, at least once a week, at least once a day, several times a day.	1	6	0.000121536784870813	0.3383340316746	0.194674092579952	0.588007964861462	8	8	0.000242066001134411	0.484514716663996	0.328832011546691	0.713904067793774
	Marmite, Vegemite, or Cenovis ?		X339	Five levels : Never, less than once a week, at least once a week, at least once a day, several times a day.	15	26	1	1	1	1	52	32	1	1	1	1
	Commercial sweets ?		X340	Five levels : Never, less than once a week, at least once a week, at least once a day, several times a day.	1	10	0.167786693662545	0.649662269027844	0.351989281910683	1.19907362379717	12	12	0.133065244364685	0.710839221318601	0.455561430727247	1.10916413129663
	Chocolate ?		X341	Five levels : Never, less than once a week, at least once a week, at least once a day, several times a day.	4	9	0.0506450862936104	0.525781248490905	0.275947249096728	1.00180712860722	10	9	0.27364451323599	0.766871771997723	0.476767604988246	1.23349889659853
	Nutella ?	Cocoa spread	X342	Five levels : Never, less than once a week, at least once a week, at least once a day, several times a day.	3	6	8.32215081778553e-05	0.329472071755322	0.189516477879893	0.572783154695074	3	7	6.05896760706992e-05	0.438020178545101	0.292217015797565	0.656572569153861
	Peanuts or peanut-flavored chips ?		X343	Binary	7	21	0.338764118903449	0.823232323232323	0.575819917265284	1.17695035842649	29	23	0.256791247707873	0.857775835944681	0.665620905380572	1.10540305868235
	What kind of oil was used ? Sunflower oil ?		X344	Binary	14	29	0.326952422969756	1.20555555555556	0.855310304118652	1.69922446921585	39	27	0.245118355042171	1.17483879318109	0.909002297562785	1.51841881331204
	Olive oil ?		X345	Binary	6	17	0.905603823126242	1.05882352941176	0.662268859627548	1.69282799596901	24	14	0.294965425959705	0.835011973961009	0.610929310616718	1.14128588126572
	Colza oil ?		X346	Binary	25	54	0.865965766936957	1.03610108303249	0.778513527517552	1.37891689266363	82	56	0.249065149397093	1.14192930514154	0.920856148019893	1.41607626853012
	Peanut oil ?		X347	Binary	29	57	0.429355474258628	1.14666666666667	0.841770455109094	1.56199880438194	88	59	0.811995139945143	1.03404824016573	0.827794482043045	1.29169230549937
	Mixed oils (Isio4,...) ?		X348	Binary	17	38	0.735008833672713	1.05660377358491	0.810144930726292	1.37803927669214	52	40	0.883451477154645	0.980314778274926	0.804471245507825	1.19459467304835
	Other types of oils ?		X349	Binary	40	66	0.0669979871827477	0.698564593301435	0.483364220796113	1.00957511958718	123	70	0.0262291174586342	0.731904904443795	0.560567016165068	0.955612395487679
	Did he drink fruit juices ?	Juice	X350	Five levels : Never, less than once a week, at least once a week, at least once a day, several times a day.	3	7	0.000592760374254708	0.394970701356231	0.232468436634869	0.671066821750347	4	6	0.00075126004623649	0.507221665176744	0.34095735990545	0.754563027165666
	Coca-cola or Pepsi ?		X351	Five levels : Never, less than once a week, at least once a week, at least once a day, several times a day.	1	8	0.825099373459487	1.07136402960395	0.581334468048091	1.97445867571414	5	8	0.0525953842394874	1.52303829336709	0.993401315008551	2.33505392837392
	Gazeous sodas ?		X352	Five levels : Never, less than once a week, at least once a week, at least once a day, several times a day.	4	10	0.72363575987233	0.886634029808899	0.455093674585761	1.72738042015354	13	8	0.158850945799773	1.40172658278137	0.874466029054863	2.24689964800526
	Other sugary drinks ?		X353	Five levels : Never, less than once a week, at least once a week, at least once a day, several times a day.	3	8	0.124648060980401	0.643801385734465	0.366982039107043	1.1294291820988	14	9	0.349994649799475	0.819159259194238	0.539414321677734	1.24398234336193
	The family kitchen used a micro-wave oven to warm up or cook the food ?		X354	Five levels : Never, less than once a month, at least once a month, at least once a week, everyday	2	7	0.0129729507189922	1.69761567957927	1.1182148761671	2.57723185138768	4	7	0.0397783494525535	1.36784817921949	1.01590093931259	1.84172350766808
	Did the paticipant eat frozen meat ?		X355	Binary	8	4	0.980774331236809	1.01393728222997	0.764429404760176	1.3448839171989	18	4	0.389496795158983	0.904465101913911	0.729650098640479	1.1211635852642
	Frozen fish ?		X356	Binary	7	6	0.526468315935996	1.14556962025316	0.790964441790531	1.6591513922879	15	6	0.979257036272845	0.996398114617935	0.75844040816785	1.30901411913493
	frozen vegetables ?		X357	Binary	5	6	0.916368712826656	1.02941176470588	0.755732685694666	1.40220027712685	13	6	0.241349365562269	0.864418268484768	0.685062706303457	1.09073072583696
	Were there familial frozen foods ?		X358	Binary	17	28	0.980067414990951	0.985294117647059	0.735686677112172	1.31958961399253	57	34	0.621829413679661	0.943035325127897	0.764453019902989	1.16333587713727
	What kind ? Meat ?		X358.1	Binary	9	16	0.610643164441102	0.923312883435583	0.703904065297491	1.21111202896354	22	16	0.635532380733704	0.948214409375906	0.777426416091391	1.15652175889326
	Fish ?		X358.2	Binary	14	23	0.357565666304345	1.14102564102564	0.87730674414855	1.48401858547382	39	23	0.602757746449448	1.06073439812379	0.866647049454823	1.29828799863893
	Vegetable ?		X358.3	Binary	11	20	0.171411000366167	0.828947368421053	0.640076501846274	1.07354939234626	27	21	0.0769650902976884	0.834874580035226	0.687054081817745	1.01449883325763
	Game ?		X358.4	Binary	14	33	0.00793706835874298	0.524691358024691	0.330556638269219	0.83284069751937	49	33	0.0178819842666103	0.672037337662338	0.488489937600436	0.924551661045064
	Did the participant eat family-made canned vegetables ?		X359	Binary	8	10	0.0427782139692958	0.748633879781421	0.570533220111333	0.982331380891751	25	10	0.0302970944187252	0.797904341080905	0.65376484088185	0.973823151237359
	Canned fruits ?		X360	Binary	7	9	0.111349473711274	0.803664921465969	0.619372734838526	1.04279260236291	29	10	0.00407360463965291	0.747625966814022	0.615041761497832	0.908791274422383
	Canned animal products (pâté, coucous, cassoulet, tuna,...)		X361	Binary	11	12	0.857497965842156	0.966867469879518	0.741244512809153	1.26116644124408	32	13	0.862214469631953	0.97782871723952	0.803565622656294	1.18988290850174
	How many square meter in the participant's home ?		X362	Five levels : From over 150m² to under 40 m²	8	12	0.922971550203116	1.03257573366587	0.53916313571002	1.9775325409656	18	13	0.166358857841488	1.40525892145235	0.867651846365249	2.27597353085114
	How was the house heated		X363	Binary (each room individually or centrally) ?	12	9	0.847286169367112	0.967391304347826	0.75159403462263	1.24514816858235	26	9	0.826433464955093	1.02653651437296	0.847792631211245	1.24296576373334
	Was the heating electric ?		X364élec	Binary	4	6	0.823712214227099	0.961538461538462	0.738565207386395	1.25182746732619	13	7	0.891552110255427	1.01902879728967	0.836141556207741	1.24191852682852
	Gas ?		X364gaz	Binary	4	6	0.441550429988508	1.1310861423221	0.85092585049266	1.50348689091109	13	7	0.927644848019077	1.01507658907249	0.827264324907684	1.24552751842408
	Fuel ?		X364fioul	Binary	4	6	0.428576985003285	0.864978902953586	0.625395978767229	1.19634364139918	13	7	0.688653176083418	0.944746892012676	0.742179434611291	1.20260229311672
	Chimney ?		X364cheminée	Binary	4	6	0.725596940363189	0.9375	0.69738584807157	1.26028690205053	13	7	0.386317315638481	0.904658519942932	0.731065258346164	1.11947193272015
	Were there products against rats and mice used in the house ?		X365	Binary	5	9	0.928122152133026	1.0327868852459	0.726479846083286	1.46824272701661	11	10	0.587923685820404	0.91557432757524	0.690701778012293	1.21365888434116
	Products against ants ?		X366	Binary	8	9	0.656054650602568	0.930599369085173	0.707031193361051	1.22486135530301	14	10	0.307755717916954	0.893830432747422	0.7280114198718	1.09741800842373
	Against cockroaches ?		X367	Binary	7	7	0.74596108888383	1.16981132075472	0.621657668106352	2.20130563230145	17	10	0.0633411148019093	1.59981474227141	1.00161893933327	2.55527038186058
	Against flies ?		X368	Binary	9	11	0.583098062010044	1.09420289855072	0.825170779042405	1.4509481111125	18	12	0.739591198008355	1.042733917166	0.843589321320225	1.28889021533217
	Against mosquitoes ?		X369	Binary	10	8	0.47592454315637	1.12132352941176	0.844745772482558	1.48845546029462	16	10	0.370877321511344	1.09915242866232	0.902922498303221	1.33802852814567
	Against moths ?		X370	Binary	10	10	0.999999999999999	1.01075268817204	0.758861326880129	1.3462551858416	19	10	0.402865404105948	0.908224901061642	0.734766864382022	1.12263155960658
	What kind of housing was it ?		X371	Three levels : From Trailer to appartment to house	12	15	0.919494190878882	1.04174996899675	0.471296521480267	2.30267559475331	40	15	0.601375985822315	0.858434166638876	0.483767247222777	1.52327224028383
	How was sewage evacuated ?		X371.2	Binary (septic tank or public sewage system)	18	23	0.396168007039193	1.19018404907975	0.830387365300934	1.70587623304038	52	27	0.968242375249445	1.0127997020547	0.793219001143595	1.29316523558214
	On which floor was the participant living ?		X371etage	Four levels : from over the 10th floor to ground floor	8	12	0.359446081657462	1.46133426296057	0.649227806705621	3.28928891530183	22	12	0.959931038365563	0.985048095935248	0.547293890686732	1.77294095150253
	Was there a garden or land around the housing ?		X372	Binary	8	18	0.26008721591197	1.40845070422535	0.827909905007191	2.39607398611285	18	18	0.281005979813627	0.818744824226678	0.583609565473235	1.14861566166142
	Were there flowers in it ?		X372.1	Binary	5	8	0.0982283729803194	1.40441176470588	0.956925274408192	2.06115613997561	10	10	0.629462588806367	0.928829686013321	0.713738057326068	1.20874118559923
	Were there vegetables ?		X372.2	Binary	5	14	0.559590383383054	0.910828025477707	0.690077650410106	1.2021946972237	18	17	0.0952330961419613	0.834658576833506	0.679074298191605	1.0258891283869
	Were there fruit trees, fruits ?		X372.3	Binary	5	10	0.428251194029139	0.88953488372093	0.681417596928572	1.16121496263524	14	11	0.0585361982726344	0.821595054040352	0.674099128309752	1.00136375271115
	Was the participant playing in that garden or land ?		X372.4	Five levels : from never to everyday.	5	7	0.392582665553519	0.817523758376874	0.515118080662441	1.29745998170198	13	6	0.00717459193976366	0.650984548180685	0.474518316355185	0.893075920072184
	In the garden, were fertilzers used ?		X372.5	Binary	13	16	0.929205073873317	1.02147239263804	0.784113866727204	1.33068154154284	34	18	0.46072989037858	0.922763821996955	0.755710812843739	1.12674459160146
	Insecticides ?		X372.6	Binary	14	17	0.234657709947784	1.20491803278689	0.898584546737852	1.61568265446542	36	21	0.838529577606585	1.02972300947451	0.825118651640435	1.28506303200536
	Fungicides ?		X372.7	Binary	14	18	0.93135027853772	1.05747126436782	0.637146030478039	1.75508505346046	39	22	0.957660855902976	1.01126484391114	0.669396226482547	1.52772983185808
	Weedkiller ?		X372.8	Binary	15	15	0.00807612768963858	1.5	1.12135900442817	2.00649389813156	37	19	0.201991252910879	1.14438733632446	0.937732549401556	1.39658410745748
	Products against snails or slugs ?		X372.9	Binary	14	21	0.170049729037184	1.2511013215859	0.926349067349912	1.68970269636246	39	24	0.723653012775557	1.04646058649814	0.841733062632483	1.30098223262042
	Products against ants ?		X372.10	Binary	16	17	0.0347991016156348	1.35249042145594	1.02568523483483	1.78342270903863	39	22	0.372223743216776	1.10938579756775	0.895321655796655	1.37463093836362
	Products against moles, mices ?		X372.11	Binary	23	26	0.970929904633175	1.00813008130081	0.654536931201762	1.55274089570096	64	31	0.952564675699234	0.977300462068763	0.710239592604359	1.34478027289006
	Was there a pool in the garden ?		X372.12	Binary	4	16	0.0436390745564919	0.710622710622711	0.5162802684525	0.978121124726326	19	16	0.027954458851633	0.771566749159962	0.615921708455597	0.966543702286456
	Did the patient have his own room ?		X373	Binary	11	7	0.480900574591155	0.874439461883408	0.627615939965178	1.21833166401314	18	8	0.12481023389777	0.818303302266124	0.639701367066571	1.04677014771794
	Was there fitted carpet on the floor ?		X374moquette	Binary	7	1	0.651076634077834	1.10169491525424	0.774881669276451	1.56634455868645	17	2	0.228435601737719	1.18687734906722	0.911342591742518	1.54571711504824
	Tiled floor ?		X374carrelage	Binary	7	1	0.16723791942939	1.37614678899083	0.898796730740478	2.10701699291848	17	2	0.708818417976584	1.06944697145126	0.797961395893142	1.43329844104316
	Wooden floor ?		X374parquet	Binary	7	1	0.00347849614927937	0.654353562005277	0.496218150613185	0.862883761063328	17	2	0.00506005553202372	0.753237106959316	0.620058510509695	0.915020324185307
	Was the bedding (pillows, comforter) in natural feathers ?		X375	Binary	12	7	0.147856111941039	0.647058823529412	0.376451878374222	1.11218762651799	29	7	0.396677813924757	0.842806705680802	0.589889055944989	1.20416396266685
	In the participant's room were products against ants used ?		X376	Binary	2	4	0.836568881227776	1.13333333333333	0.342188120621109	3.75362079230873	9	4	0.303449963705581	1.71940048767582	0.71759468862055	4.11978806964539
	against flies ?		X377	Binary	3	4	0.0130309381533052	2.01785714285714	1.17043426479008	3.47883479787723	12	4	0.0184153596644142	1.77023171008428	1.11569032915872	2.80877249312618
	Against mosquitoes ?		X378	Binary	6	4	0.23251523126231	1.19230769230769	0.908282590403829	1.56514904959704	14	5	0.490143262689246	1.07698618222382	0.884912601765175	1.31075004965161
	Against moths ?		X379	Binary	1	3	0.560290275743245	1.14705882352941	0.771293258370312	1.70589322590055	10	4	0.837140571155645	0.955736500686866	0.700642785047165	1.30370607995869
	Against rats/mice ?		X380	Binary	5	4	1	1	1	1	11	4	1	1	1	1
	In the room, was there a window overlooking the street ?		X381rue	Binary	3	2	0.927546163443483	1.02140672782875	0.784383272852402	1.33005348247672	9	2	0.997518293440664	0.999672168734551	0.812665020368594	1.22971263668907
	A window facing the garden ?		X381jardin	Binary	3	2	0.870856192960306	1.03300330033003	0.78564674118901	1.35823871283139	9	2	0.405521066644694	0.91059333044608	0.739773695815623	1.12085657836034
	A window overlooking an interior court ?		X381cour	Binary	3	2	0.253277209772083	1.27659574468085	0.872976484157666	1.86682771519298	9	2	0.0478669922632074	1.35174534321473	1.01304952345825	1.80367833022136
	The main exposition of the window was west ?		X382O	Binary	45	48	0.862932625434969	0.963636363636364	0.719322160050367	1.29093067459133	118	52	0.292475172310667	0.879061233850623	0.699925252283563	1.10404453952451
	East ?		X382E	Binary	45	48	0.338922496254303	0.855633802816901	0.635675092436676	1.15170346177413	118	52	0.31463422713963	0.88547920836113	0.707718165324802	1.10788936451844
	South ?		X382S	Binary	45	48	0.150749529960365	1.24409448818898	0.935092565670806	1.65520628904997	118	52	0.180410978689748	1.16349579322368	0.940275814535032	1.4397078388309
	North ?		X382N	Binary	45	48	0.518089951333026	1.12328767123288	0.82010529635688	1.53855266872304	118	52	0.632733409727479	1.06984798922455	0.837478890576361	1.36669082997437
	From the window, trees could be seen ?		X383	Binary	4	3	0.530597984417034	1.15714285714286	0.781319890623514	1.71374056632322	11	3	0.432783482063305	0.888712258706724	0.677569095546727	1.16565156818186
	From the window, fields could be seen ?		X384	Binary	5	7	0.469261640644307	0.880769230769231	0.647527164658133	1.19802609096622	11	8	0.160998452096426	0.846996753780365	0.677791431928921	1.0584428588494
	Was the bathroom of the participant separated from the parent's ?		X385	Binary	2	3	0.00993896917916413	0.643636363636364	0.463425071941764	0.893926103003551	10	6	0.0114894016227451	0.729334526313343	0.574564591683839	0.925794695621288
	Was the toilet of the participant separated from the parent's ?		X386	Binary	4	1	0.0797058991982078	0.704433497536946	0.484748397445413	1.02367858267755	12	1	0.0228780158905447	0.718936704922584	0.545664576046896	0.947230236988155
	Was the toilet in the participant's bathroom ?		X387	Binary	6	14	0.762591634831595	0.938864628820961	0.679871846508278	1.29651903631281	19	14	0.690710544760121	1.05680769220234	0.834436913693792	1.3384385086155
	Was a dishwasher used in the house ?		X388	Binary	1	4	0.0683777134773851	0.724696356275304	0.520447342003892	1.00910268227439	5	5	0.0120613774336739	0.725694934386906	0.568468831219778	0.926406354882827
	Was there a vacuum cleaner used ?		X389	Binary	0	2	1	1	0.359314291910156	2.78307883241684	3	3	0.271220730852763	0.628049812741869	0.3036196575541	1.29914700010757
	Were there painting being done in the house/appartment ?		X390	Binary	8	7	0.504053975589146	0.903323262839879	0.68929326870174	1.18381094700748	18	9	0.247943029759032	0.877105976116795	0.70911667801199	1.08489183401605
	Were there other works done in the house ?		X391	Binary	12	9	0.240763020933495	0.850393700787402	0.65811647479991	1.09884720111096	24	9	0.042863530633058	0.816345315350782	0.674064441698446	0.988658698886393
	How frequently was the refrigerator cleaned ?		X392	Five levels from Less than once a year to at least once a week	4	6	0.321852566664942	0.73615989013016	0.401590723943199	1.34946190617964	9	7	0.616470168127002	0.896117218136171	0.583296238473514	1.37670366389063
	Were there planted flowersin the house or on a balcony ?		X393	Binary	1	2	0.950901360182991	0.971098265895954	0.672509898926912	1.40225719135268	6	2	0.0827786047433821	0.784518415281468	0.602232705790893	1.02197894268706
	Were there flowers with water in a pot ?		X394	Binary	3	8	0.53626993650915	0.901408450704225	0.673137701682142	1.20708911857187	12	8	0.0010812837709748	0.692478243999778	0.556768614901541	0.861266432012903
	From the house, could you see trees ?		X395	Binary	2	3	0.0381707359314209	2.54166666666667	1.10241451630178	5.85992777572974	6	3	0.768959726834483	1.11137653509475	0.67886996219028	1.81943210268746
	Could you see fields ?		X396	Binary	2	2	0.878048818367269	1.03614457831325	0.766365807222218	1.40089181569742	12	2	0.2719626025385	0.881403548096996	0.711214714153336	1.09231741011264
	Was there agricultural lands nearby ?		X397	Binary	4	8	0.300691075937598	1.2	0.873610808376102	1.64833125482584	16	8	0.74164977108453	0.958152398572673	0.770936246993173	1.19083260447436
	Of wheat ?		X397.1	Binary	34	30	0.137298379647522	1.31952662721893	0.933689740257485	1.86480631077687	71	41	0.821389031621872	1.03475844313412	0.818828582621662	1.30763026396708
	Of maize ?		X397.2	Binary	31	29	0.466749409851937	1.15135135135135	0.818646941255063	1.61926939130353	72	39	0.584822855928485	1.07699479667969	0.847557448924594	1.36854179447878
	Vineyards ?		X397.3	Binary	22	28	0.129891120481827	1.49367088607595	0.912483593240233	2.44503323943441	51	32	0.555874920825826	1.12393204982072	0.798557347643323	1.5818816974663
	Colza ?		X397.4	Binary	41	35	0.050747840096299	1.57731958762887	1.01867668745028	2.44232258592756	84	40	0.976367452930902	1.01583593719283	0.756947748581874	1.36326801054064
	Sunflower ?		X397.5	Binary	34	31	0.20358122481821	0.673684210526316	0.388486799626068	1.16825183236422	75	40	0.275777106583162	0.822088009275534	0.592898817271624	1.13987188927886
	vegetables ?		X397.6	Binary	35	32	0.626514002174219	1.11111111111111	0.77732133269927	1.58823365486124	76	39	0.67056465778532	0.935681692765043	0.718482647895262	1.21854053502943
	Was there intensive poultry farming nearby ?		X398	Binary	12	25	0.404886053340455	1.35849056603774	0.738156048594139	2.50014427373234	39	26	0.49355596727501	1.19471414727854	0.769223889994376	1.85556105611583
	Was there intensive pig farming nearby ?		X399	Binary	15	23	0.372418138000966	1.65217391304348	0.681242091434426	4.00691424276762	40	25	0.484836573761752	1.28457805089594	0.715887804952515	2.3050270690853
	Was there a factory nearby ?		X400	Binary	16	23	0.354814292350565	1.25454545454545	0.814800235067423	1.93161983733403	40	23	0.977643819601957	1.01685146991113	0.747402288623792	1.38344092277845
	Before three years of age, was the participant cared for (other than the parents) ?		X401	Binary	3	7	0.426231511479519	0.872659176029963	0.64387101042948	1.18274316621481	15	7	0.00529635853436416	0.729024614457274	0.58626086181412	0.906553589199149
	Was there a child with the participant or someone caring for the participant who had measles ?		X401.1	Binary	47	31	0.450091060995636	0.555555555555556	0.181151302728233	1.70378004828193	126	36	0.101940528973026	0.552022425224162	0.286845447366357	1.06234476003786
	Mumps ?		X401.2	Binary	50	33	0.855132140584706	0.9	0.297873826131397	2.71927215129904	129	38	0.436484186200193	0.689026029902119	0.324791871184055	1.46172645316495
	Chickenpox ?		X401.3	Binary	42	33	0.324846251038891	1.1875	0.863225268517	1.63359009684994	123	39	0.377897487026776	0.892978741856157	0.70549824379846	1.13028067811151
	Hand-Foot-Mouth syndrome ?		X401.4	Binary	49	34	0.283971973255425	0.577777777777778	0.246690315241312	1.35322361628699	127	38	0.134966768568529	0.609248479127334	0.336047509315847	1.10455723976248
	The flu ?		X401.5	Binary	54	47	0.999999999999999	1	0.706535537653922	1.41535697315458	157	49	0.0322745786456885	0.756521868694179	0.589833953704162	0.970316025753223
	Respiratory infection or bronchiolitis ?		X401.6	Binary	52	35	0.466873654117379	1.15104166666667	0.824095545370921	1.60769819209064	142	38	0.313573290758939	0.877544097693352	0.690663018657233	1.11499185940723
	Severe diarrhea with vomiting ?		X401.7	Binary	56	45	0.92999103929213	0.969387755102041	0.686004717234022	1.36983404943731	152	50	0.0525966771533872	0.770002527382342	0.596080028194302	0.994671628189373
	Hepatitis ?		X401.8	Binary	49	34	1	1	1	1	126	38	1	1	1	1
	Repeated feverish episodes ?		X401.9	Binary	56	39	0.0520587687506003	1.72307692307692	1.02365702440839	2.90037972880237	147	43	0.658366308585419	0.889331210191083	0.584262658302939	1.35368911598292
	Viral meningitis ?		X401.10	Binary	49	32	1	1	1	1	127	35	1	1	1	1
	Was it in a daycare ?		X401.11	Binary	14	14	0.687652969040903	0.926530612244898	0.677513214658978	1.26707340440438	36	20	0.0895524202211784	0.809417483189559	0.639467464588089	1.02453478616764
	Was it a collective daycare ?		X401.11.5	Binary	13	9	0.382910032487325	0.857142857142857	0.62263165684709	1.17998156610185	28	11	0.0346097097361359	0.763573883737486	0.598870593832664	0.973574394752905
	Was it a familial daycare ?		X401.11.6	Binary	18	22	0.495056708199651	1.5	0.617765919586619	3.64215624181016	48	23	0.519279187370348	1.27716479889265	0.697989150344662	2.3369273329321
	Was it shared care ?		X401.11.7	Binary	22	22	0.23555891992408	0.3	0.0584322495759256	1.54024533803129	55	25	0.238271462423562	0.556862745098039	0.242460562109316	1.27895487076498
	Was he kept with a childminder ?		X401.12	Binary	11	6	0.453571488269223	0.887820512820513	0.670834570725312	1.17499201350438	22	5	0.0102510716924584	0.77188208687947	0.6357514565304	0.937161763335914
	Were there other children with the childminder ?		X401.12.1	Binary	10	8	0.337054984995604	0.862068965517241	0.651936123230862	1.13993208050047	25	8	0.0166913996510199	0.783569663014484	0.644228133461749	0.953049680549363
	How big was the housing of of the child minder ?		X401.12.2	Five levels : From Over 150 m² to less than 40m²	14	14	0.743996708682135	1.1125688191188	0.586522112052488	2.1104223555081	31	13	0.2030348129082	1.3549773951985	0.848634565363242	2.16343266752642
	Did the participant have a room of his own ?		X401.12.3	Binary	18	10	0.927732148628159	1.02194357366771	0.782169869125243	1.3352197636157	38	10	0.923998967639617	0.985773140687932	0.812050057643339	1.19666106264665
	Could you see trees from that house ?		X401.12.6	Binary	9	13	0.854396990462628	1.05172413793103	0.733987501671593	1.50700612719927	34	12	0.599337227253786	0.922087278602399	0.705945284716609	1.20440630140578
	Could you see fields from that house ?		X401.12.7	Binary	9	13	0.10383950057541	1.30805687203791	0.959782535380585	1.78270880893571	33	13	0.592143557679063	1.07347667080777	0.850212176842259	1.35537009955378
	Was it a house or an appartment ?		X401.12.8	Binary	12	14	0.89954517858177	1.04899946903246	0.499130746064151	2.20463254309113	49	14	0.251362515698576	1.36583544037531	0.802430958959409	2.32481863935608
	Was there a garden or some land around the childminder's housing ?		X401.12.9	Binary	10	11	0.848603245165457	1.07272727272727	0.683542027983128	1.68350116678019	27	11	0.683816462434053	0.924415573939533	0.674094703246261	1.26769154130228
	Were there flowers ?		X401.12.9.1	Binary	236	301	0.613431372955166	0.736842105263158	0.316970750537133	1.71289081774452	627	325	0.890111406358205	1.08047396217018	0.625544353248971	1.86625293132986
	Were there vegetables ?		X401.12.9.2	Binary	237	304	0.089293160941205	0.637096774193548	0.390797129407335	1.03862661505058	636	331	0.216481670210299	0.82355772589999	0.616533987502195	1.10009722357301
	Were there fruits ?		X401.12.9.3	Binary	239	305	0.0773341022653419	0.652777777777778	0.416831990916025	1.02227956694029	638	333	0.0181564996157624	0.704921370986403	0.531859582313654	0.934295734809765
	Did the participant play in that garden ?		X401.12.9.4	Five levels : from never to everyday.	237	300	0.262859553544781	0.542404171750616	0.185889481422378	1.5826731199706	624	324	0.324684327326461	0.751567026520692	0.424452940022904	1.33077884988304
	Was there a pool in that garden ?		X401.12.9.5	Binary	239	305	0.00511575733357531	0.276923076923077	0.112595312420338	0.681079779291885	631	329	0.470772563631663	0.829931972789116	0.535521914482843	1.28619774621698
	At what age did the participant joined daycare ?		X401.11creche	Five levels : Never, Between 2 and 3, between 1 and 2 , between 6 months and a year and Between 3 months and 6 months	9	6	0.837422787617361	0.956963296231657	0.628650170396162	1.45673825198752	25	9	0.133141038839589	0.788891461712339	0.579597101781019	1.07376268178402
	At the childminder's place, what floor was the participants room in ?		X401.12.8etage	Four levels : from 10th floor and above to ground floor	15	20	0.660454911825892	0.840625912447575	0.38743785885926	1.82391036012569	47	20	0.755944645583473	0.917135237128411	0.531479378313302	1.58263345202972
	At the childminder's place, was there fitted carpet on the floor ?		X401.12.4moquette	Binary	28	28	0.791236045636806	1.06629834254144	0.750617626660434	1.51474214689734	73	30	0.683567056127595	0.942974865588536	0.737898605474356	1.20504577530689
	Tiled floor ?		X401.12.4carrelage	Binary	28	28	0.949870453036056	1.01197604790419	0.698730332411473	1.46565201770676	73	30	0.69253689511678	1.06099148030896	0.824938592229084	1.36458996086777
	Wooden floor ?		X401.12.4parquet	Binary	28	28	0.133614402537716	0.794392523364486	0.597367870104194	1.05640010579632	73	30	0.271704609595567	0.888831910160935	0.72734254436032	1.08617620493401
	In the room at the childminder's place, was there a window overlooking the street ?		X401.12.5rue	Binary	18	15	0.9076053177181	0.974193548387097	0.740310363156201	1.28196647913032	52	16	0.263750428362934	0.882891872030859	0.716200475739683	1.08837969828643
	A window facing the garden ?		X401.12.5jardin	Binary	18	15	0.581611080924904	0.917177914110429	0.699115751524042	1.20325614792421	52	16	0.596265214892669	0.942238843187694	0.770801218285363	1.15180673894965
	A window overlooking an interior court ?		X401.12.5cour	Binary	18	15	0.0644577182706757	1.4468085106383	1.00071212068976	2.09176527712346	52	16	0.00950878965597033	1.47515539739027	1.10736523356674	1.96510002344994
	Did the participant go to the park or squares as a child ?		X402	Binary	13	14	0.286256122069977	0.842465753424658	0.62813724874459	1.12992589933473	42	14	0.628940184312976	0.942811234575672	0.760929158819222	1.16816790858882
	Did he play in the sand box ?		X402.1	Binary	24	33	0.98081328154791	0.996478873239437	0.749262973633104	1.32526253098791	60	33	0.580426544252423	0.937301263994431	0.760691888429562	1.15491393144638
	Had he gone to kindergarten ?		X403	Binary	3	13	0.10536405286983	1.6	0.952043719244417	2.68895214395377	7	11	0.12644865297977	1.31799576665973	0.922956089951875	1.88211861847463
	Had he attended primary school ?		X404	Binary	20	21	0.863955506370111	0.926315789473684	0.56091367257684	1.52975579626419	38	21	0.405515156490383	1.19457333858305	0.810875984447809	1.75983194547958
	How did the participant go to school/daycare ? By foot ?		X405	Binary	57	84	0.387805395580204	0.857142857142857	0.623009567682773	1.1792658021026	172	92	0.98617246501717	1.00854611413423	0.806219406510634	1.26164820161995
	In the family's car ?		X406	Binary	56	76	0.676657321716425	0.875	0.538110736138211	1.42280194127804	165	86	0.402309173844313	0.855943702207982	0.614689793342557	1.191885125285
	In the school bus ?		X407	Binary	78	120	0.291067116544765	0.75609756097561	0.474023379343057	1.20602389381206	231	128	0.109154439642204	0.775800026120277	0.576537189361208	1.04393210296647
	By subway ?		X408	Binary	81	133	1	1	1	1	243	142	1	1	1	1
	By the bus ?		X409	Binary	81	133	0.103265150993445	0.448979591836735	0.185366804959036	1.08747989657819	243	142	0.426397814111779	0.766427661039129	0.439732211256239	1.335838823196
	By bike ?		X410	Binary	76	123	0.0220691814637896	0.53125	0.318332075392878	0.886579092451437	238	131	0.112992198553379	0.769976976639712	0.566760929499757	1.04605754154316
	By motorcycle ?		X411	Binary	83	133	0.717981666733777	0.785714285714286	0.199318524711534	3.09728832113809	248	141	1	1	1	1
	Did he use to take the subway ?		X413	Four levels : Never, less than once a month, at least once a month and at least once a week.	14	30	0.145096832238379	0.495078544641933	0.192295041664173	1.27461822854916	43	27	0.353015577458705	0.745153809211921	0.401509766859702	1.38291579735608
	Did he use to take the bus ?		X414	Four levels : Never, less than once a month, at least once a month and at least once a week.	12	27	0.999999999999997	0.999999999999999	0.654278669167866	1.52840073675615	38	24	0.528669326107598	1.10606549400707	0.807688797650004	1.51466862062785
	Had he taken the train several times ?		X415	Binary	3	9	0.00712881068207019	0.656346749226006	0.485588901604948	0.887151773435746	20	9	0.0238988874287973	0.772394571147667	0.620366837285001	0.961678377505386
	Had he flown a plane ?	plane	X416	Binary	3	15	0.00121589225842887	0.591331269349845	0.433502381209917	0.806622259224859	19	16	0.00153585014653669	0.700824550351505	0.564023498991897	0.870806005872541
	Did he go to foreign countries ?		X417	Binary	5	10	0.0176812132311122	0.705714285714286	0.5323191646381	0.935590311500084	16	11	0.171004148880799	0.861434894676917	0.701066409055644	1.05848756720012
	In Europe ?		X417.1	Binary	14	23	0.00767466309037145	0.667664670658683	0.497749850902229	0.895582613711982	45	25	0.00848463649308513	0.743318719596421	0.598547909668639	0.923105251855851
	In North Africa ?		X417.2	Binary	31	54	0.551358217182936	0.84070796460177	0.522937831390615	1.35157534857505	72	54	0.399495520639469	1.15642005729941	0.849175394928203	1.57483054373878
	In the rest of Africa ?		X417.3	Binary	34	62	0.846450596876591	0.857142857142857	0.39589459839171	1.85578151491749	92	63	0.78679354707422	0.884975291159726	0.497832112760066	1.57318350080141
	In North America ?		X417.4	Binary	35	65	0.182367338183156	0.529411764705882	0.234010683299773	1.19770949196348	96	64	0.284609367305914	0.726771942710246	0.431451824279061	1.22423275783669
	In central or south America ?		X417.5	Binary	33	62	0.173540506793558	0.571428571428571	0.279575874253474	1.16794989237467	95	62	0.0419210011953548	0.579612142528398	0.351924251008193	0.954609507028655
	Asia ?		X417.6	Binary	31	58	0.104852666709351	0.448979591836735	0.18577922392256	1.08506575509169	93	61	0.181489197983575	0.597365791327425	0.305494572509283	1.16809240084747
	Oceania ?		X417.7	Binary	35	69	1	1	1	1	99	69	1	1	1	1
	Before reference age, did he go to winter sports ?	Ski	X418	Binary	7	15	4.09671636654249e-06	0.491978609625668	0.363099320009817	0.666602604275497	21	13	2.90720074989281e-07	0.576065982771925	0.466655614062309	0.711128306414577
	Did he go the seaside ?		X419	Binary	0	2	0.0904148066003215	0.461538461538462	0.202307262505853	1.05294169295147	3	1	0.000260088356610964	0.301586476089007	0.156493860367654	0.581201092145752
	How many times did he go to the seaside ?	Beach	X419.1	Four levels : Never, Once, between once and five times and over five times.	15	14	6.78832298026677e-05	0.266525817933567	0.139058409940198	0.510835782285342	35	14	9.18618934253601e-08	0.315546390610008	0.204036803653683	0.487997865306723
	Did he go to the Atlantic ?		X419.2	Binary	18	23	0.0508904794956777	0.723636363636364	0.528137917756592	0.991501592995257	46	20	0.00289425541707426	0.706955794108939	0.564690203180926	0.885063158540524
	Did he go to the Mediterranean ?		X419.3	Binary	18	20	0.0420519370319213	0.710247349823322	0.519882272314708	0.970318329349929	43	19	0.0376601570381346	0.788143769591156	0.632909883455986	0.981451890359925
	Another sea ?		X419.4	Binary	29	35	0.56027357334491	1.11822660098522	0.805851680018672	1.55168843368545	76	36	0.970292924866148	0.995598105834423	0.788973621135904	1.25633552477206
	Did he go to the beach ?		X419.5	Binary	5	7	0.32199079337142	0.648148148148148	0.31183902935031	1.34715664945183	16	6	0.00532216446797702	0.472977265277393	0.282337285417389	0.792341306032489
	Did he bathe in the sea ?		X419.6	Binary	5	7	0.144728189557083	0.666666666666667	0.398948396989363	1.11403993047325	14	7	0.000365273814296022	0.514956551477142	0.35908688829076	0.738484914254259
	Was he going to the communal swimming pool ?		X420	Binary	2	7	0.199359714114052	0.783653846153846	0.550214987357941	1.11613344729231	8	7	0.00450467779644986	0.688213521907985	0.534823811767648	0.885596043623357
	Did he go to the pool at friend's ?	Friend's pool	X421	Binary	3	3	0.00113537905714619	0.622340425531915	0.469596531655781	0.824766750055865	9	3	3.26302474237721e-11	0.503017397137705	0.410350792817788	0.616610242387288
	Was he doing poney regularly ?		X422	Binary	3	6	0.496567716007235	0.856287425149701	0.580839735862121	1.2623588043287	10	6	0.599417651535473	0.916438296335802	0.688678841468611	1.21952222199808
	Was he participating regularly to a club's activities with other children (sports, music) ?	Club	X423	Binary	4	12	2.71850700219e-05	0.490566037735849	0.352739274210406	0.682246222563529	20	13	2.79848286469594e-07	0.538151292637932	0.424268028769575	0.682603434927136
	Did he play with other children on the week-end ?	Social week-end	X424	Binary	5	8	0.000242430586116284	0.511450381679389	0.359035353532836	0.728567508313828	16	8	3.22022775336704e-09	0.438517870492041	0.333123297754573	0.577257502063243
	Was he rather lonely ?		X425	Binary	3	5	0.0112479508624669	1.59731543624161	1.124596170426	2.26874025534806	18	5	0.00726888926790735	1.48486007338963	1.11927528846745	1.96985447661008
	Was he exposed to the sun ?		X426	Six levels : from never to everyday	5	12	0.0309577325971121	0.649700777808051	0.43912022760972	0.961265444277255	24	12	0.00554997801647494	0.673208577683614	0.508410842616451	0.891424318833221
	Did he use to walk around/hike in the city ?		X427	Five levels : Never, Less than once a month, at least once a month, at least once a week, at least once a day	2	4	0.413626029980294	0.809389177531327	0.487496786544136	1.34382596724159	9	2	0.347755375855215	0.844569019325837	0.593524102060506	1.20179926295949
	at the mall ?		X428	Five levels : Never, Less than once a month, at least once a month, at least once a week, at least once a day	7	9	0.654773245049017	0.881295784208265	0.50649164644309	1.53345522027386	14	10	0.359720444260236	1.21202089182155	0.803390635559221	1.82849360845409
	in the forest ?		X429	Five levels : Never, Less than once a month, at least once a month, at least once a week, at least once a day	8	12	0.221243628652956	0.672190912381945	0.3557018102307	1.2702792330346	18	12	0.00205614430880319	0.49421011883759	0.315485568353213	0.7741832465947
	in the countryside ?		X430	Five levels : Never, Less than once a month, at least once a month, at least once a week, at least once a day	3	5	0.826814161953631	1.06592693762766	0.601642927691886	1.88849595676151	10	6	0.0385378564812672	0.656302510369048	0.440056562825757	0.978812774318892
	in the mountain ?		X431	Five levels : Never, Less than once a month, at least once a month, at least once a week, at least once a day	3	10	0.00242849068390405	0.255262040235357	0.105599245029293	0.617037642333918	10	12	0.000177458391232177	0.324792324730659	0.180024216473555	0.585977021704978
	next to rivers ?		X432	Four levels : Never, Less than once a month, at least once a month, at least once a week	8	3	0.490523733890723	0.836365051154502	0.503259193791706	1.38995274685869	22	3	0.0491442728678826	0.691858254789628	0.47956163021549	0.998136244773088
	If he walked next to a river, did he bathe or play in it ?		X432.1	Binary	155	198	0.937328425502312	0.953271028037383	0.595984642904136	1.52474675935839	397	218	0.165023659024645	0.820200914352908	0.628250612779044	1.07079806405528
	Did he walk around ponds or lakes ?		X433	Binary	20	24	0.146107234961545	0.813888888888889	0.623181304937709	1.06295730986828	68	28	0.293696182093354	0.8961597993679	0.73708802164453	1.08956103263122
	Did he bathe or play in it ?		X433.1	Binary	12	15	0.655213975963403	0.898809523809524	0.613601547667366	1.31658494533108	40	20	0.976777246359305	1.00398573526327	0.768277219043989	1.31200995112991
	Did he ever go to the zoo ?	Zoo	X434	Three levels : Never, once, several times	4	2	0.000326011749271604	0.457034316922005	0.298187077454264	0.700501070092153	7	3	0.00021607577535343	0.554131484529268	0.4039996588361	0.76005436002406
	Did he ever go to an animal shop ?	Pet shop	X435	Three levels : Never, once, several times	5	5	0.0351728647792621	0.685369927465251	0.482229528922577	0.974083728392212	11	5	3.55800416862451e-05	0.585678844269225	0.453108802685708	0.757036072994735
	At home, at the childkeepers' or in a place often visited by the participant (grandparents', neighbors', friends') was there dogs ?		X436	Binary	6	8	0.677147397182299	1.07118644067797	0.813560846791679	1.41039283689391	25	8	0.315367263084546	1.12074264740284	0.907847113046363	1.38356344769626
	How many ?		X436.1	Binary (One, More than one)	24	26	0.403166662035519	0.85586861382161	0.594202751551996	1.23276286118111	71	30	0.256207348354969	0.859528478674679	0.661785638077779	1.1163572660759
	What race ? Mixed ?		X436.2	Binary	56	93	0.614861779069067	0.911646586345382	0.667390446451994	1.24529726611088	166	103	0.923249780161901	0.983029722148951	0.788994291296336	1.22478381059071
	Labrador ?		X436.3	Binary	68	109	0.926165485083198	1.03550295857988	0.718165894812395	1.49306223669643	198	119	0.969411688014296	1.01461346255773	0.776527776800854	1.3256969153692
	Poodle ?		X436.4	Binary	79	124	0.734172022270451	1.125	0.684851260877219	1.84802901345158	228	133	0.0412107652145892	1.42720000477313	1.02629990197145	1.984702375701
	Yorkshire ?		X436.5	Binary	80	125	0.0541265764474704	1.67605633802817	1.01353228491623	2.77165798273174	222	131	0.266660091686047	1.23780961348409	0.873717658848181	1.75362443887593
	German sheperd ?		X436.6	Binary	85	123	0.18582301748661	0.684684684684685	0.412186728344496	1.13733190615968	241	132	0.129172768269297	0.76713092826422	0.552994590899858	1.06418737322893
	Britanny spaniel ?		X436.7	Binary	80	124	0.32828339991006	1.28282828282828	0.814496392350207	2.0204489776507	228	135	0.959724525719874	0.990896626300162	0.695515320223109	1.41172465287763
	Other sheperd ?		X436.8	Binary	85	125	0.762733812622035	0.867647058823529	0.473217301074568	1.59083663461936	240	132	0.921452253953429	1.02046140387092	0.683368759551708	1.52383535570652
	Bichon frise ?		X436.9	Binary	81	119	0.475550491306764	0.780487804878049	0.441838275282343	1.37869724657532	230	128	0.144315122929377	0.721669275016485	0.479296152423922	1.08660697539291
	Cocker ?		X436.10	Binary	86	128	0.510939349874849	1.33333333333333	0.668373026588278	2.65985865236435	237	137	0.1913966543928	1.47952577519067	0.864494679664601	2.53211103659172
	Fox-Terrier ?		X436.11	Binary	86	128	0.892250486903652	0.948717948717949	0.435382614980571	2.06729831474727	238	137	0.962035410927515	0.93743896210947	0.506699240535819	1.73434601313312
	Boxer/shi-Tzu ?		X436.12	Binary	90	128	0.32955189239856	0.661016949152542	0.327008830204132	1.33618228839318	239	135	0.591992602845615	0.861056559994968	0.548085122636952	1.35274315774756
	Other ?		X436.13	Binary	64	100	0.914034945219336	0.969162995594714	0.702851445469903	1.33638042303826	179	104	0.657735438018194	1.05931598471223	0.845429174080513	1.3273144455741
	Was there a birth of puppies ?		X436.14	Binary	10	16	0.911285519047101	0.974789915966387	0.625763297003932	1.51849011410425	35	14	0.227766229196762	0.800027585436582	0.569969311250336	1.12294491093815
	At home, at the childkeepers' or in a place often visited by the participant (grandparents', neighbors', friends') was there cats ?		X437	Binary	8	9	0.714073435861413	0.941538461538462	0.718513473136785	1.23378991167149	29	9	0.391974524466145	0.911285356830696	0.745622620702602	1.11375510682807
	How many ?		X437.1	Binary (One, More than one)	11	15	0.453856965108212	1.13598058806923	0.813725283335091	1.58585695061747	39	14	0.344073035278596	1.12673913893991	0.879979761740842	1.44269350548194
	European (alley cats) ?		X437.2	Binary	22	29	0.687099447926284	0.939130434782609	0.722236153468572	1.22116010019616	63	30	0.449768968936056	0.922419880551375	0.757779637022304	1.12283095832433
	Siamese ?		X437.3	Binary	72	103	0.430222691132191	1.38636363636364	0.714448661261153	2.69019208299538	212	104	0.731536725490983	0.89970524575543	0.573490917594954	1.411477504534
	Persan ?		X437.4	Binary	79	104	0.371730267029974	0.678571428571428	0.329776399197094	1.39627694642354	215	106	0.829895343226482	0.915441592610077	0.554027692365229	1.51261989432835
	Chartreux ?		X437.5	Binary	80	109	0.939742989577073	0.966666666666667	0.399138282616961	2.34115464524659	224	111	0.13401824292794	0.577556069796079	0.301419189155374	1.10666814111276
	Abyssinian/somali ?		X437.6	Binary	80	112	1	1	1	1	225	114	1	1	1	1
	Was there a birth of kittens ?		X437.7	Binary	74	103	0.857604378348092	0.919540229885057	0.54295452003538	1.5573205548081	215	104	0.722224129756702	0.920433354681551	0.641215308045257	1.32123726583043
	At home, at the childkeepers' or in a place often visited by the participant (grandparents', neighbors', friends') was there rodents (hamster, guinea pigs) ?		X438	Binary	8	20	0.0330688231270705	0.684615384615385	0.490973162288182	0.954631048808658	28	19	0.0699814895725652	0.802389488858787	0.637387755111136	1.01010552315804
	A rabbit ?		X439	Binary	11	21	0.430961768624105	0.878048780487805	0.65459215119528	1.17778628953668	38	21	0.198221417202978	0.863751588493278	0.697490348358007	1.06964463147198
	Ferret ?		X440	Binary	6	21	0.407016027271374	1.63636363636364	0.669633586384065	3.9987330457428	32	21	0.462377441561902	1.41196181451899	0.671608153773743	2.96845140199323
	Fresh water fish in a tank ?		X441	Binary	12	18	0.533208419867135	0.915789473684211	0.711879131703347	1.17810780336274	34	18	0.176186573033309	0.870812972190621	0.71740925936392	1.05701902036755
	Salt water fish in a tank ?		X442	Binary	9	25	0.557734145942284	0.759259259259259	0.373904269881835	1.54177063276946	37	23	0.3253743493764	0.728346456692914	0.418845342912598	1.26654998068779
	Goldfish in a tank accessible to the participant ?		X443	Binary	8	17	0.357434641622283	0.84453781512605	0.609424110789633	1.17035756963034	33	16	0.0463967901404634	0.774931616504501	0.607507292563215	0.988496792729103
	An aquatic turtle ?		X444	Binary	8	16	0.925865093623866	0.974025974025974	0.561279178545749	1.69029359067863	32	14	0.688187457595475	0.904420129406403	0.610754225667772	1.33928794284011
	A terrestrial turtle ?		X445	Binary	10	17	0.264685639371351	0.748031496062992	0.471470474498495	1.1868211253259	41	16	0.0991691423857568	0.749470499941915	0.540936177920806	1.03839612362814
	A chicken ?		X446	Binary	10	21	0.149814754106928	0.803076923076923	0.605234934575506	1.06559041379697	34	19	0.00545544349782443	0.732595491774525	0.590516788037151	0.908858419338609
	Other poultry (ducks, geese,..) ?		X447	Binary	10	24	0.330566590654676	0.832599118942731	0.595320147919501	1.16445125414762	34	21	0.0211396239559469	0.736738885660904	0.5720029708372	0.948918473011487
	A cow ?		X448	Binary	6	22	0.333666485082971	0.793103448275862	0.51822287773468	1.2137887127189	34	21	0.987993879371054	1.00240387494102	0.733417662236054	1.37004271949667
	Sheep, goats ?		X449	Binary	7	19	0.805717122229635	0.928571428571429	0.613666932764672	1.40506983825025	29	18	0.966971537517356	0.981296027820922	0.721157426686825	1.33527279701065
	A pig ?		X450	Binary	10	19	0.0478454045509522	0.450704225352113	0.214971851660509	0.944934405045015	36	17	0.105860004057132	0.662832910767574	0.415836945709711	1.05653783803836
	A horse or a poney ?		X451	Binary	12	19	0.156592641952656	1.36585365853659	0.916457353400287	2.03561705257325	36	19	0.196987409431842	1.23812836697437	0.912114285617934	1.68066861497303
	Several horse or poneys ?		X452	Binary	12	19	0.512105801067799	1.176	0.779933827101718	1.773196586612	37	19	0.256881400586795	1.21521769301446	0.886239857567733	1.6663141798523
	Birds in a cage ?		X453	Binary	5	15	0.0469247209200952	1.3785046728972	1.01775192259771	1.86712998620444	23	15	0.462139136093069	1.0971541923493	0.871983500981798	1.38047029609425
	Another pet ?		X454	Binary	4	10	0.731363106955509	1.12790697674419	0.683396138736632	1.86154717019623	19	9	0.907410866186442	1.04463025056239	0.703775207275682	1.55056948455785
	Did one of the pets of the participant fell ill during the reference period ?		X455	Binary	34	35	0.415422748325462	1.15789473684211	0.84106929231383	1.59406630804253	76	37	0.671795826686711	1.06431271085407	0.828456807437987	1.36731515308398
	Was it a cat ?		X455.1	Binary	30	29	0.947283911735404	1.03424657534247	0.697708601415083	1.53311278725551	71	30	0.472624481602769	0.877326465916479	0.637211957031933	1.20792103679706
	A dog ?		X455.2	Binary	31	26	0.180717550548102	1.3359375	0.9009847144077	1.98086490854566	72	28	0.486371565762418	1.13483685220729	0.825015716863135	1.56100623879558
	A rodent, a rabbit ?		X455.3	Binary	41	35	0.467321657688231	1.31481481481481	0.715325723345759	2.41671442929631	88	37	0.0899844948900538	1.58189143069758	0.962392439107598	2.60016641530853
	A fish ?		X455.4	Binary	41	36	0.890488838757889	1.15151515151515	0.516073565773814	2.56937621321631	96	37	0.776223300547258	1.16317671408174	0.601805678047637	2.24820090194447
	A bird ?		X455.5	Binary	43	37	1	1	1	1	99	38	1	1	1	1
	Another animal ?		X455.6	Binary	44	41	0.826238365918728	0.6875	0.177330465237897	2.66539790196743	100	41	0.841015179077418	1.0976253298153	0.440420450093241	2.73552548342633
	What was the cause of the illness ? An infection ?		X455.7	Binary	41	40	0.608007063079422	1.14529914529915	0.746627549203333	1.75684668161867	96	41	0.699149121392632	0.91480578012401	0.636075863661874	1.31567579145428
	A paralysis ?		X455.8	Binary	45	43	0.772252461037147	1.24137931034483	0.534387398393052	2.8837180606919	102	45	0.420265647134699	1.40900522537481	0.706137417370271	2.81148637120374
	A diabetes ?		X455.9	Binary	50	44	0.450351343584874	2.11111111111111	0.565050485218192	7.8874193369391	112	45	1	1	1	1
	An accident ?		X455.10	Binary	47	44	0.822790758983525	0.87719298245614	0.453361501009853	1.6972493843353	102	45	0.271057120969752	0.715410523696535	0.420634403915984	1.21676261535178
	Did one of the pets of the participant die before reference age ?		X456	Binary	42	38	0.00446396196631355	0.658469945355191	0.496474238424653	0.873323599451719	95	46	0.000184499889451732	0.671117105539403	0.545807632552252	0.82519580615148
	Was it a cat ?		X456.1	Binary	47	69	0.00308264688012398	0.566801619433198	0.394043215771271	0.815301629196376	131	71	0.000136507438442952	0.606639139732352	0.470544321670155	0.782096454907766
	A dog ?		X456.2	Binary	44	52	0.119993121199938	0.762845849802372	0.551093890257541	1.05596124516777	116	52	0.0463041325366993	0.78056469679843	0.616140158392921	0.988867934655022
	A rodent, a rabbit ?		X456.3	Binary	59	85	0.143859576502413	0.686131386861314	0.433487318849925	1.08602088126877	152	86	0.0791862513553113	0.753542987705649	0.556888275898835	1.01964264448531
	A fish ?		X456.4	Binary	52	88	0.0609347602992915	0.654970760233918	0.432191375336372	0.992585047370552	144	89	0.0489952942383683	0.737663174248309	0.550498179788993	0.988462775391308
	A bird ?		X456.5	Binary	61	92	0.609235068636786	0.781818181818182	0.389790752682273	1.56812255092086	164	90	0.31709369842667	0.759545373065531	0.470045937890001	1.22734636604872
	Another animal ?		X456.6	Binary	62	94	0.153041884158821	0.466666666666667	0.183629742664875	1.18596135145287	167	94	0.147964473466159	0.615976592490494	0.339289499900731	1.1182991592938
	What was the cause of death ? An infection ?		X456.7	Binary	66	111	0.348616672011527	0.74468085106383	0.434199935590286	1.27717561539306	179	116	0.224004046319101	0.763758509466659	0.511540823881692	1.14033334887392
	A paralysis ?		X456.8	Binary	67	118	0.939396350797059	0.967741935483871	0.405610056218086	2.30892809321898	182	122	0.385305087038155	1.42539939960664	0.722894623196527	2.81059421830367
	A diabetes ?		X456.9	Binary	70	119	1	1	1	1	194	123	1	1	1	1
	An accident ?		X456.10	Binary	62	104	0.135220744768243	0.681481481481481	0.428407031745944	1.08405552474126	169	105	0.00646291659001761	0.633054753638417	0.45853758274284	0.873992309871255
	Old age ?	Pet's death	X456.11	Binary	67	72	0.000270550760782144	0.509578544061303	0.353962434521065	0.733609748500538	150	77	4.32099410160988e-05	0.595494414549757	0.465797828439373	0.761303673201031
	Outside of the house (neighbor, school, walks), did the patient have the possibility of direct contact with a dog ?		X457	Binary	11	15	0.173615298014109	0.831683168316832	0.647279806558541	1.06862115186188	36	16	0.0579642104023929	0.824991112522309	0.679556544838173	1.00155070377974
	A cat ?	Contact with cats in the neighborhood	X458	Binary	8	14	0.00651303971364954	0.698630136986301	0.542536187370619	0.89963412518339	39	17	2.20318798202654e-05	0.651065804738904	0.534818974393792	0.792579737061095
	Rodents (hamster, guinea pigs) ?		X459	Binary	18	30	0.917460375929636	0.958041958041958	0.638236010887241	1.43809559114806	63	32	0.368700032148355	0.856546846718831	0.627502991330689	1.16919363056444
	A rabbit ?		X460	Binary	22	28	0.757574511743484	0.935483870967742	0.671154914438488	1.30391665771077	65	31	0.676305869937986	0.937091122434218	0.720598316858572	1.21862589906295
	Ferret ?		X461	Binary	24	32	1	1.125	0.435786394608711	2.90423247640944	72	36	0.404562904654827	0.645068862103876	0.284103923453427	1.46465360913681
	Fresh water fish in a tank ?		X462	Binary	24	29	0.0342738016206296	0.688976377952756	0.492503952434044	0.963826680031504	72	32	0.00543518401348532	0.697644305245314	0.544024873746341	0.894642138859538
	Salt water fish in a tank ?		X463	Binary	26	34	0.168668618887815	0.461538461538462	0.17228017169284	1.23646122119661	82	36	0.202260935657891	0.574311650722649	0.27306004481346	1.2079170073421
	Goldfish in a tank accessible to the participant ?		X464	Binary	26	29	0.249277548009466	0.746268656716418	0.474587055669768	1.17347681809688	81	33	0.161282315075067	0.772260295907257	0.548869900770371	1.08657072249307
	An aquatic turtle ?		X465	Binary	26	36	0.54939223628826	1.36363636363636	0.628057626693933	2.96072215860151	80	38	0.885476840455116	1.04388454308411	0.582302802489365	1.87135444760257
	A terrestrial turtle ?		X466	Binary	25	35	0.963632197410436	0.98780487804878	0.580301087325344	1.6814693241302	79	36	0.259889933585925	0.773550881786232	0.513987064566784	1.16419460325642
	Birds in a cage ?		X467	Binary	26	33	0.334859842661918	1.24031007751938	0.831751222145177	1.84955434682561	78	33	0.978895970503079	0.99588225406598	0.734147480520003	1.35092946618988
	A chicken ?		X468	Binary	25	29	0.0313633868285268	0.710963455149502	0.524554071266663	0.963616645539591	71	29	0.034917061204929	0.778971131481735	0.621122130260076	0.976935121322849
	Other poultry (ducks, geese,..) ?		X469	Binary	25	31	0.170233154108721	0.771028037383178	0.54163367323986	1.09757621027319	74	30	0.0798389629579393	0.779012184645278	0.595053096300478	1.01984173781926
	Pigeons ?		X470	Binary	25	34	0.999999999999999	1.01851851851852	0.699797894978009	1.48239938989493	75	35	0.234791233000096	0.831274787535411	0.624842646077213	1.105906865881
	Wild ducks ?		X471	Binary	28	36	0.709448297095445	1.15942028985507	0.666042933898899	2.01827140580651	78	38	0.430658968413991	0.820474739418027	0.532384621263984	1.26445951129246
	A cow ?		X473	Binary	20	30	0.0246223067917945	0.656652360515021	0.460185582982283	0.936996591191667	68	30	0.0123050053501219	0.713972465302391	0.551575960642676	0.924182193538719
	Sheep, goats ?		X474	Binary	17	30	0.713858175164325	0.920212765957447	0.643120914094861	1.3166910235268	68	32	0.332360058047418	0.865205077100598	0.658451892549966	1.13687853875193
	A pig ?		X475	Binary	22	31	0.13920303710532	0.647058823529412	0.376362833955568	1.11245076116282	70	32	0.121945802289989	0.712285676256208	0.475723595316657	1.06648249024111
	A horse or a poney ?		X476	Binary	16	32	0.469854367525802	0.883458646616541	0.651598007816748	1.19782315310736	61	31	0.332503334619972	0.889401030605948	0.71082900386948	1.11283331003214
	Before reference age, the participant was in contact with no animals ?		X477	Binary	2	19	0.0137124207240875	1.60606060606061	1.10619572564358	2.33180314346185	23	22	0.000330276199074061	1.74762365187511	1.29388259316867	2.3604834354512
	In the house or the garden, were there mice ?		X478	Binary	15	24	0.016128882394044	1.40073529411765	1.070707297984	1.83248901719559	47	26	0.506470068228798	1.07757355373343	0.877908037506832	1.32264965588341
	In the proximity of the house, were there fox ?		X479	Binary	16	25	0.179519011099611	1.29268292682927	0.909112479826709	1.8380884504351	39	25	0.233294515781492	1.17354243556713	0.913914802718053	1.50692585783809
	Hedgehogs ?		X480	Binary	13	23	0.981084779783875	0.996632996632997	0.754134179132216	1.31710955087679	33	23	0.234503913793052	0.881882917390737	0.722828364510836	1.07593658213995
	Stags ?		X481	Binary	13	25	0.174329928095068	1.31506849315069	0.907366081731088	1.90596185651796	35	24	0.654703621357075	1.07452567755442	0.818442644106047	1.41073469233134
	Pigeons ?		X482	Binary	7	20	0.00805290075977825	1.41612903225806	1.10113696197975	1.82122797185791	27	23	0.00766352096839083	1.3067385778935	1.07736150174276	1.58495148396609
	Seagulls ?		X483	Binary	14	20	0.879228394686191	0.9375	0.590720574956475	1.48785447343655	34	21	0.711774596535388	0.932183917496799	0.68576233971448	1.26715453111858
	Ravens or crows ?		X484	Binary	13	19	0.553700458219787	0.911949685534591	0.692317734671422	1.20125801679968	34	20	0.124243363294101	0.852427130495842	0.700009536042312	1.03803159156028
	Bats ?		X485	Binary	16	24	0.464612770544797	1.12313432835821	0.844769633754198	1.49322450658031	39	26	0.145817646357236	0.856335484493145	0.699518178184307	1.04830794234042
	A pond ?		X486	Binary	13	24	0.426325543384408	1.17142857142857	0.826703374565394	1.65989995949948	34	23	0.964976505819048	1.00577835822586	0.778157899799906	1.29998051312673
	A river or a canal ?		X487	Binary	13	27	0.212181143577725	0.776649746192893	0.537758917673271	1.1216640179047	41	26	0.377029539624264	0.88427488410753	0.685666676026712	1.14041136605117
	A stream or a spring ?		X488	Binary	16	23	0.887892876970636	1.03980099502488	0.74368100725567	1.45383047127224	42	24	0.284625288577086	0.864138308917682	0.671662398838204	1.11177135750157
	A forest ?		X489	Binary	12	22	0.959653547030384	1.01968503937008	0.755575919828507	1.37611264762269	32	23	0.448968867390448	0.913785474674479	0.735475887361154	1.13532463548466
	A farm ?		X490	Binary	11	22	0.403676713869641	0.850467289719626	0.603452685680874	1.19859373907162	29	23	0.837459365545384	0.969020502528503	0.767941948350125	1.22274963145063
	Cows ?		X491	Binary	12	24	0.449743590672484	0.852631578947369	0.592882729670397	1.22617943319488	28	24	0.210975450211461	0.850796931904802	0.668512352109405	1.08278540711266
	Sheep, goats ?		X492	Binary	9	23	0.161277234536348	1.33333333333333	0.918879321799135	1.93472389203073	29	25	0.454773129648594	1.11519551021417	0.857895598002967	1.44966477144406
	Pigs ?		X493	Binary	16	21	0.472050646797689	0.791208791208791	0.462368845699567	1.35392199779143	38	23	0.355207544111759	0.810676292631285	0.542463684869906	1.2115023913389
	Poultry ?		X494	Binary	15	21	0.490591751088226	1.125	0.832701869965574	1.51990171470652	35	23	0.911699231024508	1.01907471523707	0.816529800694126	1.27186206106952
	Horses or poneys ?		X495	Binary	18	21	0.699227754193236	1.08374384236453	0.779127885920989	1.50745562710118	41	21	0.900496937210522	0.976364345022502	0.761539060607887	1.25179046426098
	During the holidays, what animals were present in the close vicinity ? A dog ?		X496	Binary	17	26	0.532782396644364	0.913165266106443	0.704101081945611	1.18430552743798	52	25	0.54291682447945	0.935103731568275	0.766125327840925	1.14135240934688
	A cat ?		X497	Binary	19	32	0.741874410771368	0.949295774647887	0.733335523934678	1.22885423977443	61	33	0.454571103158916	0.92305195760337	0.758486688015315	1.12332217545552
	Rodents : mice, rats... ?		X498	Binary	24	33	0.435338678450849	1.15165876777251	0.837672808813146	1.58333648106173	72	32	0.383256860492889	1.12165179280338	0.881074362789769	1.42791891063028
	A rabbit ?		X499	Binary	23	33	0.497422307883388	0.876712328767123	0.625988043143692	1.22785812897043	71	33	0.848636546708831	0.967131878039543	0.748730856914718	1.24923937738395
	Fish, turtles in tanks ?		X500	Binary	29	34	1	1.02564102564103	0.660039308814982	1.59375282567125	79	32	0.939122484655381	1.02727082324548	0.738815530729293	1.42834753791622
	Birds in a cage ?		X501	Binary	27	32	0.109067196597175	1.4639175257732	0.940254063770711	2.27922920499977	78	31	0.114398309687246	1.34078320192593	0.949702793922155	1.89290755599704
	Chicken ?		X502	Binary	27	28	0.201531246155254	0.822222222222222	0.617909334513597	1.09409155187503	77	30	0.250320974234596	0.874538904638177	0.703563126401391	1.08706421218756
	Other poultry (ducks, geese) ?		X503	Binary	27	30	0.706284208839317	0.921951219512195	0.654344680241427	1.29900047608916	82	30	0.306301475574553	0.8637878983313	0.664072834037001	1.12356581245429
	Pigeons ?		X504	Binary	33	33	0.281112104814598	1.21808510638298	0.873606679181609	1.69839741585079	85	33	0.0308138696694178	1.3212606316847	1.03298699800414	1.68998221682636
	A cow ?		X505	Binary	30	33	0.215508952222945	0.814126394052045	0.596979730569876	1.11025844187285	81	33	0.0847255508088538	0.806715440415427	0.637101257920226	1.02148566450664
	Sheep, goats ?		X506	Binary	26	34	0.617379270457849	0.90566037735849	0.645466046807702	1.2707418510605	79	34	0.824090651559646	1.03863707177196	0.801534176314652	1.34587769147793
	A pig ?		X507	Binary	30	32	0.1474916038778	0.663636363636364	0.395726854826796	1.11292225374307	85	31	0.250968049008569	0.785344948059813	0.537446858055435	1.1475863672822
	A horse or a poney ?		X508	Binary	28	34	0.834327400863877	1.04700854700855	0.767832022179734	1.42769103898137	78	33	0.396128695770807	0.898127468124025	0.712525119699824	1.13207650747625
	Other animals ?		X509	Binary	45	52	0.724487910898357	1.11538461538462	0.70593214492704	1.76232637821765	126	50	0.928958231669351	0.96800343275966	0.679559348076959	1.3788797821502
	During holidays was the participant in contact with no animals ?		X510	Binary	11	19	0.225687915713773	1.19565217391304	0.906943831273426	1.57626533384733	45	23	0.111704713015994	1.19568932447995	0.966099804716348	1.47983981954647
	Were the father or the mother in contact with pets outside the house ?		X511	Binary	3	9	0.474397563737167	1.11486486486486	0.849877673068731	1.46247360802198	18	9	0.389951538917114	1.10191304410206	0.894614862564701	1.35724590275791
	How frequently ?		X511.1	5 levels : Never to everyday	1	13	0.175893837202874	1.29400042730744	0.890935439500953	1.87941463728254	14	12	0.164194713384677	1.21666503303145	0.92189642672271	1.60568341485357
	Dogs ?		X511.2	Binary	5	14	0.285959605921826	1.18473895582329	0.88514443089339	1.58573713447938	23	13	0.449829673794042	1.09672763620829	0.877845878815999	1.37018528770143
	Cats ?		X511.3	Binary	8	12	0.599583190937392	0.91304347826087	0.678916666335614	1.2279097487682	27	12	0.829842818149203	0.968095921443988	0.767888565213821	1.22050223896161
	Chicken, ducks, geese ?		X511.4	Binary	12	18	0.775051373670083	0.902912621359223	0.554891528608941	1.46920823219907	41	18	0.990241849435124	0.978816207821972	0.668033113152545	1.43418215329725
	Rabbits ?		X511.5	Binary	15	19	0.529183301708619	1.23943661971831	0.72459401273493	2.1200880869833	45	19	0.943334574295765	0.985125067421791	0.651477612147163	1.4896465824271
	Sheep, goats ?		X511.6	Binary	11	21	0.354080710246362	1.47368421052632	0.729008648115785	2.97903894277211	37	20	0.029787035140718	2.02325678243948	1.10069891723744	3.7190624462151
	Cows ?		X511.7	Binary	13	20	0.312321421676216	1.4	0.793425802787201	2.47030030169775	39	20	0.327753713806258	1.28168731468293	0.819415927268244	2.00474791611097
	Horses ?		X511.8	Binary	6	16	0.465579325747521	1.21359223300971	0.775223300791896	1.89984757490778	23	17	0.460271046762751	1.1587982832618	0.817294979057466	1.64299732128427
Participant's family between birth and reference age	Was the mother smoking ?		X512	Binary	5	7	0.583369715537667	1.1057268722467	0.810710544203786	1.50809919119682	14	7	0.619271812058381	0.941343393558389	0.759394972067793	1.16688603057661
	How much ?		X512.1	Three levels : Never, <15 cigarettes a day and >15 cigarettes a day	3	7	0.130389656581128	1.45046193907773	0.895836205109954	2.34846484738234	12	7	0.928585040249924	1.01578279106687	0.721162207674802	1.43076643180516
	Was she smoking in presence of the participant ?		X512.2	Binary	17	18	0.732309276149338	1.13414634146341	0.679709212301454	1.89240913698897	34	22	0.937619900338463	0.969028565293679	0.67526184090176	1.39059591920838
	Was the father smoking ?		X513	Binary	7	12	0.769943481330246	1.04984423676012	0.805705085409971	1.36796073577918	20	13	0.658041851234368	1.05098893140228	0.862586914432417	1.28054079588829
	How much ?		X513.1	Three levels : Never, <15 cigarettes a day and >15 cigarettes a day	9	15	0.676365468554107	1.07748041880312	0.758990673484574	1.52961570341053	26	16	0.483801566502556	1.09694277848751	0.846328171136193	1.42176935651391
	Was he smoking in presence of the participant ?		X513.2	Binary	17	29	0.971901525412547	1.03125	0.677109382315468	1.57061265177466	54	31	0.438762331160331	1.13955868787727	0.842950083805691	1.5405348763402
	Was there someone who frequently smoked in the house ?		X514	Binary	3	7	0.133729892864518	1.69565217391304	0.910083639799493	3.15930994598419	10	8	0.0217668594542097	1.80249633711478	1.1098172878342	2.92750264473948
	Did one the parents receive dental care between birth and reference age ?		X515	Binary	11	13	0.975380655771448	0.977011494252873	0.677618369043729	1.40868592634128	35	15	0.0737727581772269	0.774428466076696	0.590395249566611	1.01582702352391
	Was one of the parents sick with measles during that period ?		X516	Binary	5	8	1	1	1	1	14	10	1	1	1	1
	Mumps ?		X517	Binary	4	11	1	1	1	1	11	11	1	1	1	1
	Chickenpox ?		X518	Binary	4	13	1	1	0.454178485771099	2.2017775639509	14	15	0.625332539176322	1.21913066944478	0.663690389353655	2.23941707311492
	Hand-Foot-Mouth syndrome ?		X519	Binary	13	13	0.766432716454146	0.714285714285714	0.224656657821904	2.27103922304905	25	13	1	1	1	1
	The flu ?		X520	Binary	12	13	0.869381356431623	0.967105263157895	0.732603433663714	1.2766696783693	41	14	0.753263451224757	0.964217950640685	0.791887033590124	1.1740516221395
	Respiratory infection or bronchiolitis ?		X521	Binary	6	7	0.754211655598658	1.06198347107438	0.783740541643076	1.43900797892985	23	8	0.987344148446868	0.99810004023961	0.789405067290686	1.26196769137216
	An hepatitis ?		X522	Binary	3	6	1	1	1	1	13	7	1	1	1	1
	Repeated feverish episods ?		X523	Binary	4	7	0.140351815355315	1.56451612903226	0.907832730570845	2.69621333928218	18	8	0.102256575167328	1.4850629088895	0.948959467262045	2.32403165724501
	Viral meningitis ?		X524	Binary	3	15	1	1	1	1	12	16	1	1	1	1
	Severe diarrhea with vomiting ?		X525	Binary	16	18	0.944955315404002	0.98125	0.749293209708263	1.28501306301025	51	21	0.24186321858036	0.882776935710369	0.722465404144593	1.07866081026383
	In summer ?		X525.1	Binary	63	85	0.857886983771222	1.09090909090909	0.639445577518799	1.86111638967917	169	97	0.783839324943465	1.08101689884019	0.721627151716549	1.61939241448759
	In winter ?		X525.2	Binary	17	22	0.888967815150603	0.971428571428571	0.739676125523463	1.27579279204114	62	24	0.174675482742997	0.86245245632739	0.702336983079454	1.05907030007702
	Did the mother take paracetamol (Doliprane, Efferalgan...), ibuprofen (Advyl, Nurofen...) or aspirine (Aspegic...) ?		X526	Four levels : Never, rarely (1 or 2 times a year), rather frequently (3 to 4 times a year), frequently (5times a year and more). Coded from 0 to 1.	10	5	0.758488880469581	0.92871005745114	0.579601769846967	1.48809478452529	23	5	0.621459988460947	0.916311926713209	0.647542968891623	1.29663603401336
	Medication for viruses ( Zovirax) ?		X527	Four levels : Never, rarely (1 or 2 times a year), rather frequently (3 to 4 times a year), frequently (5times a year and more). Coded from 0 to 1.	16	18	0.369506164664895	1.30129564321349	0.732104543931094	2.31301712997673	48	18	0.833870785819547	1.04858474690259	0.672720517247165	1.63445285708864
	Steroïdal anti-inflammatory, corticoïd (Solupred, Celestene, Cortancyl)?		X528	Four levels : Never, rarely (1 or 2 times a year), rather frequently (3 to 4 times a year), frequently (5times a year and more). Coded from 0 to 1.	13	14	0.885284035669644	1.03813762051705	0.624355098508066	1.72614866397039	30	14	0.750716700969946	0.943055223798082	0.657023102976781	1.35361017155021
	Antibiotics (Amoxicilline, Clamoxil, Orelox, Augmentin, Zithromax) ?		X529	Four levels : Never, rarely (1 or 2 times a year), rather frequently (3 to 4 times a year), frequently (5times a year and more). Coded from 0 to 1.	12	13	0.669458882834944	1.13429814461227	0.63600517162617	2.02299028100843	30	13	0.705556163048656	0.92260325217427	0.607623745353022	1.40086158158287
	Medication for allergies (atarax, Polaramine, Primalan) ?		X530	Four levels : Never, rarely (1 or 2 times a year), rather frequently (3 to 4 times a year), frequently (5times a year and more). Coded from 0 to 1.	11	8	0.0505143614539011	1.53089969234049	0.999046315183852	2.34589110873895	34	8	0.119658321069838	1.28517548982266	0.93495830843424	1.76657720963725
	Medication against cholesterol (Crestor, Tahor, Zocor) ?		X531	Four levels : Never, rarely (1 or 2 times a year), rather frequently (3 to 4 times a year), frequently (5times a year and more). Coded from 0 to 1.	10	7	0.0927138347404792	0.39197168967104	0.131546960519496	1.1679616533656	34	7	0.109408896338053	0.524918939155723	0.239065171723422	1.15257229105353
	Cough medication (Toplexil, Néocodion) ?		X532	Four levels : Never, rarely (1 or 2 times a year), rather frequently (3 to 4 times a year), frequently (5times a year and more). Coded from 0 to 1.	11	7	0.480453575607421	0.82227026578552	0.477462616232426	1.41608655213721	30	7	0.254489247437763	0.793966143064455	0.534129897196014	1.18020399090544
	Bronchodilator (Ventoline, Serevent) ?		X533	Four levels : Never, rarely (1 or 2 times a year), rather frequently (3 to 4 times a year), frequently (5times a year and more). Coded from 0 to 1.	12	10	0.0381157030405148	2.04321820958949	1.03993652706185	4.0144187105275	41	10	0.0143397865029025	1.82668125076085	1.11025362919583	3.00540732688089
	Medication for heartburns, gastric acidity (Mopral, Omeprazol, Maalox) ?		X534	Four levels : Never, rarely (1 or 2 times a year), rather frequently (3 to 4 times a year), frequently (5times a year and more). Coded from 0 to 1.	9	7	0.900602637174027	1.02844762507595	0.66224141530366	1.59715851815061	27	7	0.817772848995214	1.04100281202116	0.739397314905304	1.46563536652112
	An anti-diarrheal (Ultralevure, Lactéol) ?		X535	Four levels : Never, rarely (1 or 2 times a year), rather frequently (3 to 4 times a year), frequently (5times a year and more). Coded from 0 to 1.	10	9	0.738568040175589	0.904396203844874	0.501271852731355	1.63171438626012	30	9	0.428916753948449	0.837720417972097	0.540640886677997	1.29804370327862
	An anti-diarrheal (Imodium, Tiorfan) ?		X536	Four levels : Never, rarely (1 or 2 times a year), rather frequently (3 to 4 times a year), frequently (5times a year and more). Coded from 0 to 1.	12	8	0.655759161214629	1.14144601749437	0.638026298113063	2.04207728538312	35	9	0.871893579882169	0.964813616329869	0.624350308428935	1.49093433876548
	Medication against constipation (Transipeg, Spagulax, Forlax, Lactulose) ?		X537	Four levels : Never, rarely (1 or 2 times a year), rather frequently (3 to 4 times a year), frequently (5times a year and more). Coded from 0 to 1.	11	9	0.946339104811049	0.979805004134535	0.540903474490371	1.77484133750774	28	8	0.579082490586659	1.13052886644722	0.731826503470349	1.74644606584983
	Did the mother take paracetamol (Doliprane, Efferalgan...), ibuprofen (Advyl, Nurofen...) or aspirine (Aspegic...) ?		X538	Four levels : Never, rarely (1 or 2 times a year), rather frequently (3 to 4 times a year), frequently (5times a year and more). Coded from 0 to 1.	19	16	0.421958688870315	0.842910775728222	0.555437842914463	1.27916847024802	50	16	0.0952023844862969	0.762386575415851	0.554004669203679	1.0491487214535
	Medication for viruses ( Zovirax) ?		X539	Four levels : Never, rarely (1 or 2 times a year), rather frequently (3 to 4 times a year), frequently (5times a year and more). Coded from 0 to 1.	25	21	0.960683433344954	0.978354368319509	0.409857664312424	2.33538946164548	70	21	0.658202622332503	0.870973958688066	0.473118740266098	1.60339376175651
	Steroïdal anti-inflammatory, corticoïd (Solupred, Celestene, Cortancyl)?		X540	Four levels : Never, rarely (1 or 2 times a year), rather frequently (3 to 4 times a year), frequently (5times a year and more). Coded from 0 to 1.	26	19	0.256024642897184	0.736414636869393	0.434343341155291	1.24856643583627	70	19	0.0767828391610167	0.689550389454715	0.457378899140965	1.03957515418875
	Antibiotics (Amoxicilline, Clamoxil, Orelox, Augmentin, Zithromax) ?		X541	Four levels : Never, rarely (1 or 2 times a year), rather frequently (3 to 4 times a year), frequently (5times a year and more). Coded from 0 to 1.	26	18	0.846456944179598	1.05781019464451	0.598909842023491	1.86833197483164	72	18	0.886961565875838	0.968086424772033	0.619076818550996	1.51385304334521
	Medication for allergies (atarax, Polaramine, Primalan) ?		X542	Four levels : Never, rarely (1 or 2 times a year), rather frequently (3 to 4 times a year), frequently (5times a year and more). Coded from 0 to 1.	24	24	0.10557096105816	1.44415311444137	0.925372498614338	2.25377155801981	66	24	0.695162837084379	1.07170966269505	0.757492705952612	1.5162675390643
	Medication against cholesterol (Crestor, Tahor, Zocor) ?		X543	Four levels : Never, rarely (1 or 2 times a year), rather frequently (3 to 4 times a year), frequently (5times a year and more). Coded from 0 to 1.	25	18	0.27151455968102	1.38811322683996	0.773673424879049	2.49053188149675	62	18	0.574343026850823	1.13199786490239	0.732809413723906	1.7486390624157
	Cough medication (Toplexil, Néocodion) ?		X544	Four levels : Never, rarely (1 or 2 times a year), rather frequently (3 to 4 times a year), frequently (5times a year and more). Coded from 0 to 1.	27	21	0.789870834268653	1.07352414767259	0.637072819429018	1.80898330691467	65	21	0.84281176233898	0.960491862499946	0.644945821649683	1.43042188500248
	Bronchodilator (Ventoline, Serevent) ?		X545	Four levels : Never, rarely (1 or 2 times a year), rather frequently (3 to 4 times a year), frequently (5times a year and more). Coded from 0 to 1.	27	22	0.0696801203598606	1.71103865878501	0.95769788086797	3.05696958335487	71	21	0.0950345008641014	1.49058148673014	0.92432427469228	2.40373776759495
	Medication for heartburns, gastric acidity (Mopral, Omeprazol, Maalox) ?		X546	Four levels : Never, rarely (1 or 2 times a year), rather frequently (3 to 4 times a year), frequently (5times a year and more). Coded from 0 to 1.	27	20	0.76918725116582	1.06383537690014	0.703674543254849	1.60833686537723	72	20	0.795996011525471	0.95779053566237	0.690871053557677	1.32783492010615
	An anti-diarrheal (Ultralevure, Lactéol) ?		X547	Four levels : Never, rarely (1 or 2 times a year), rather frequently (3 to 4 times a year), frequently (5times a year and more). Coded from 0 to 1.	26	19	0.683312959625427	1.138674351858	0.610140734138762	2.1250495287934	70	19	0.643884849571453	0.895472674895782	0.56113588184812	1.42901449973938
	An anti-diarrheal (Imodium, Tiorfan) ?		X548	Four levels : Never, rarely (1 or 2 times a year), rather frequently (3 to 4 times a year), frequently (5times a year and more). Coded from 0 to 1.	23	20	0.300404957171297	1.35723608727433	0.76135114506709	2.41950092087588	67	20	0.898432473053369	0.971799818104992	0.626447375571797	1.50754065432374
	Did the father have a cardio-vascular disease ?		X549	Binary	17	14	0.75404957471523	0.758620689655172	0.287480250223481	2.00189526176321	32	13	0.970489790598034	0.987140622310047	0.498936674421042	1.95304666538173
	An excess of cholesterol ?		X550	Binary	17	17	0.919079879389481	1.04195804195804	0.700526004482298	1.54980194061942	35	16	0.63641623535984	1.08807867381568	0.805534950902983	1.46972542791018
	Arterial hypertension ?		X551	Binary	19	14	0.252839896438215	0.707070707070707	0.414586603316638	1.20589758761606	36	13	0.408514523445717	0.826981612383673	0.554005283232981	1.23446221167731
	Type 1 diabetes ?		X552	Binary	15	12	0.0202764984786747	5.66666666666667	1.26033467382888	25.4782414369019	28	12	0.00125207859725764	5.08126410835214	1.79499230701233	14.3840421142542
	Type 2 diabetes ?		X553	Binary	17	22	1	1	1	1	34	20	1	1	1	1
	Did one of the parents make one or several trips in a foreign country during infancy of the participant ?		X554	Binary	23	17	0.560443395255992	0.913312693498452	0.694840623443575	1.20047684024498	55	15	0.611838983382633	0.94411456514146	0.7716503442444	1.1551246218714
	In Europe ?		X554.1	Binary	22	25	0.362941211474814	0.863945578231292	0.645828642680223	1.15572756118062	55	26	0.263561307764683	0.881930924753893	0.714549078815581	1.08852166925542
	North Africa ?		X554.2	Binary	46	47	0.066380379014748	1.46153846153846	0.997618177010543	2.14119462112972	95	47	0.0327394678676149	1.36634386773256	1.03519479521174	1.80342441202915
	The rest of Africa ?		X554.3	Binary	46	50	0.447097326558623	0.782608695652174	0.457012550177931	1.34017407240116	112	52	0.217528796935083	0.769238931545419	0.523046323582777	1.13131190704468
	North America ?		X554.4	Binary	44	53	0.586637645710128	1.17	0.738022925667662	1.85482042954371	102	54	0.785631498673261	1.06771360309812	0.749561887514435	1.52090488754848
	Central or south America ?		X554.5	Binary	46	52	0.678237140653264	0.871287128712871	0.530462742716893	1.43109251513611	113	52	0.0931657371904969	0.71456802527906	0.492128824585807	1.03754837603947
	Asia ?		X554.6	Binary	46	50	1	1	0.606209500314109	1.64959473495854	110	50	0.349505804123478	0.812076132137388	0.548174571471695	1.20302487329307
	Was a sibling wearing glasses or contact lenses ?		X555	Binary	39	38	0.541735023725153	1.11020408163265	0.823520121075788	1.49668850988569	84	35	0.0890815603754557	1.2104496837923	0.977703068711422	1.4986026779316
	Was a sibling myopic ?		X556	Binary	39	41	0.785857127243567	1.07746478873239	0.725834778679144	1.59944164300142	93	39	0.0309777602006123	1.41104067786411	1.04223732140596	1.91034781972818
	Did a sibling have diabetes ?		X557	Binary	35	40	5.90104443622418e-05	7	2.40329060757034	20.3887119791716	77	36	3.2757693642445e-06	8.12116089039166	2.92663849364035	22.5354974148481
	Was there a sibling living in the same home as the participant ?		X558	Binary	26	25	0.701912138215185	1.1	0.749448810146788	1.61451987596459	58	20	0.407533480461485	1.13650462480006	0.860412705032601	1.50118978327148
	In that case, did a sibling contract a Hand-Foot-Mouth syndrome ?		X558.1	Binary	27	29	0.168556531385958	0.51063829787234	0.215341885264829	1.21087205553758	68	24	0.142051260679043	0.6332918216099	0.362873639151162	1.10522917083794
	A respiratory infection or a bronchiolitis ?		X558.2	Binary	27	29	0.869166513822654	1.03322259136213	0.785340813001305	1.35934476551812	76	23	0.854128592230093	0.975206208988786	0.792526061742588	1.19999479633412
	An hepatitis ?		X558.3	Binary	26	26	1	1	1	1	61	20	1	1	1	1
	Repeated feverish episods ?		X558.4	Binary	26	30	0.160347090553964	1.3515625	0.912732230445745	2.00137688850337	67	24	0.276459327817731	1.20376232671145	0.881473417432499	1.64388818829097
	Viral meningitis ?		X558.5	Binary	27	33	1	1	1	1	64	27	1	1	1	1
	Severe diarrhea with vomiting ?		X558.6	Binary	34	40	0.266615386456428	0.848024316109422	0.643073752637165	1.11829356705001	84	34	0.0398827101786581	0.801149158566115	0.651451361547223	0.985246193586578
	Infectious diseases with fever ?		X558.7	Five levels : From Very often to Rarely	24	24	0.777068678916078	1.08967512614491	0.601338303927675	1.97458214915531	63	21	0.389406925814954	0.822269043441705	0.526646247207602	1.2838340411377
	Diarrhea with vomiting during summer ?		X558.6diarete	Binary	273	334	0.297255520782874	0.642857142857143	0.310997676670925	1.3288372779702	675	361	0.691554143203973	1.12883263009845	0.710054384881248	1.7945993066265
	During winter ?		X558.6diarhiver	Binary	273	334	0.530838809631688	1.22972972972973	0.722885554562332	2.09194276830823	675	361	0.896959002817814	0.968349076035782	0.713740001682115	1.31378363388547
	Fever in spring ?		X558.8printemps	Binary	40	43	0.753561402263467	0.940944881889764	0.692659817292641	1.27822814121825	111	44	0.299519923635297	0.877583305221159	0.695184183613804	1.10783944133967
	In summer ?		X558.8ete	Binary	40	43	0.587398685485622	1.18181818181818	0.724297270987308	1.92834388699569	111	44	0.810658675755129	0.935609544144735	0.635672200954872	1.37707015939944
	in the fall ?		X558.8automne	Binary	40	43	0.963669916824706	1.00623052959502	0.770035405558783	1.31487444782404	111	44	0.368617885833418	0.90588711008118	0.739025227550117	1.11042414469617
	In the winter ?		X558.8hiver	Binary	40	43	0.623820321738611	0.90948275862069	0.658767803436682	1.25561523182091	111	44	0.642897001273004	0.93667768379087	0.734132908003981	1.19510387526052
	How often was the participant in contact with his grand parents ?		X559	5 levels : from never to every day	5	4	0.759767088378709	1.09401014196436	0.615050679721555	1.94595052112245	21	6	0.867544617310169	0.966519007685005	0.64771228583409	1.44224374409302
	Did a grand-parent or a close relative have a hand-foot-mouth syndrome ?		X560	Binary	7	10	1	1	1	1	34	14	1	1	1	1
	Measles ?		X561	Binary	26	14	0.585935988262992	0.793650793650794	0.41578066148595	1.51493717868314	69	19	0.93804290043316	0.94208874599307	0.549219274123291	1.61598699671192
	Chickenpox ?		X562	Binary	21	16	0.395267011333117	0.807407407407407	0.520306696646433	1.25292779381493	59	23	0.981412489216923	1.02104211361566	0.714243112518238	1.45962485252542
	Mumps ?		X563	Binary	24	23	0.513930415130752	0.745454545454545	0.368197228654251	1.50925220531919	68	27	0.959728522900696	0.946017655032104	0.540444099586189	1.65595184463609
	A respiratory infection or a bronchiolitis ?		X564	Binary	24	18	0.583626303864979	1.10169491525424	0.812078311518543	1.49459931275277	79	21	0.867414811445641	0.975277678251523	0.782613640881639	1.21537180034859
	The flu ?		X565	Binary	22	15	0.0693951499374409	0.772602739726027	0.590265016649456	1.01126608657998	81	20	0.00343261444036384	0.743008547800187	0.610990090640336	0.903552628039459
	Severe diarrhea with vomiting ?		X566	Binary	28	21	0.161688681203142	0.795698924731183	0.585975066279125	1.08048416264314	82	26	0.00708559816629915	0.723470773595145	0.574193452749504	0.911556824167932
	An hepatitis ?		X567	Binary	19	12	0.306685065904181	0.62	0.283619322018675	1.35533784251374	54	17	0.609571122865745	0.817484454708583	0.451396550363783	1.48047394946111
	Repeated feverish episods ?		X568	Binary	19	16	0.966353249740825	1.04123711340206	0.642837328502904	1.68654600200455	65	21	0.819698283265415	1.06405801499376	0.728484610950929	1.55421191093455
	Viral meningitis ?		X569	Binary	22	14	1	1	1	1	57	19	1	1	1	1
	Was a parent walking or jogging in a forest ?		X570	Four levels : From Never to At least once a week	3	4	0.701158130470471	0.928931153747739	0.637479016620353	1.35363371327563	14	6	0.119248666919594	0.802342748922664	0.608497474652654	1.05794011243226
	Was a parent walking or jogging in the countryside ?		X571	Four levels : From Never to At least once a week	2	5	0.719931328193513	1.06836199629434	0.744274862531422	1.53356966973722	11	7	0.168520193573533	0.824139848395352	0.625819804009271	1.08530680135372
	Gardening (flowers, interior plants) ?		X572	Binary	2	5	0.829553093771331	0.952991452991453	0.693846181869175	1.30892513817421	16	7	0.0914891627036846	0.814157358132228	0.646200515196564	1.02576860929803
	Gardening (vegetable garden) ?		X573	Binary	3	7	0.401198617398032	0.876582278481013	0.662910418182397	1.1591256825527	16	10	0.0766252272445094	0.828621405505151	0.676704237754308	1.01464331882997
	Collecting wild mushrooms ?		X574	Binary	4	5	0.891676078277247	0.964757709251101	0.699379013552856	1.33083409642387	14	7	0.303986923213588	0.875195018510668	0.688533803385878	1.11246000800431
	Was a parent a hunter ?		X575	Binary	2	4	0.415557683343066	1.32258064516129	0.750400290244691	2.33104862257565	11	7	0.540961846359199	1.1790470115922	0.754042122464616	1.84359973286469
	With their own dogs ?		X575.1	Binary	4	5	0.953882852207302	1.02040816326531	0.515979634919202	2.01797270510788	14	8	0.878037445083738	0.91825233945814	0.524126014491204	1.60874929999205
	How often did they hunt ?		X575.2	4 levels : Never, less than once every three months, 5 to 10 times a year, more often.	2	4	0.346472543170239	1.37535866548945	0.70836127120502	2.67040496937252	11	7	0.416904466370596	1.24534583317578	0.729541586141459	2.12583665368673
	Did they bring back game ?		X575.3	Binary	2	3	0.879563262248419	1.09677419354839	0.605266619856742	1.98741115430821	12	6	0.938681763730497	1.01896148515995	0.631296581381526	1.6446826085565
	Wild boar ?		X575.3.1	Binary	2	4	0.900329705087747	1.12820512820513	0.536230839640518	2.37369191999783	12	7	0.850654754062845	1.11166528707954	0.60515521226593	2.04212024526788
	Stag ?		X575.3.2	Binary	2	5	0.91828216102747	1.07142857142857	0.304711833240801	3.76736003805367	12	8	1	1	1	1
	Deer ?		X575.3.3	Binary	2	4	0.450588940600249	1.41666666666667	0.683299688291063	2.93713648467165	12	7	0.75779750323196	1.17461357520697	0.60381881164165	2.28498520493152
	Hare ?		X575.3.4	Binary	3	4	0.628256691693622	1.275	0.625386333686012	2.59939322693319	11	7	0.461730919230223	1.29074862783237	0.729043537631361	2.28522980350943
	Duck ?		X575.3.5	Binary	3	5	0.609681974427884	1.37037037037037	0.58616221961301	3.20374614595401	12	7	0.961644452543797	1.01750952076924	0.497548404431086	2.08085407497161
	Wild rabbit ?		X575.3.6	Binary	3	5	0.787876494909947	1.21212121212121	0.549377449089835	2.67436866094215	12	8	0.257379474604709	1.54459064327485	0.796604605727593	2.99491145059744
	Pheasant ?		X575.3.7	Binary	2	4	0.661098303735074	1.2156862745098	0.641829359878996	2.30262622811483	12	7	0.825218567044195	1.10634184448036	0.638399671798283	1.91728212108944
	Partridge ?		X575.3.8	Binary	2	4	0.455882665588521	1.41666666666667	0.680859071485284	2.94766498457063	11	7	0.426830792950118	1.34987299069268	0.725461407348824	2.5117216057855
	Was the game eaten with the family ?		X575.3.10	Binary	2	4	0.957432286324987	0.982758620689655	0.521615389371872	1.85158361163934	13	7	0.938326516246418	0.947634525099314	0.570271136107922	1.5747091800737
	Was a parent a fisher ?		X576	Binary	5	8	0.950714376609395	1.02906976744186	0.715658668972826	1.47973416961858	23	9	0.972563946801232	0.995273761715081	0.759532719643538	1.3041832631297
	Sea fisher ?		X576.1	Binary	11	26	0.508213737205047	1.23076923076923	0.735336763267484	2.05999886729078	47	32	0.547673617284935	1.16285349644364	0.764431218551568	1.76893384437303
	Fresh water fisher ?		X576.2	Binary	12	16	0.548312403126912	0.858156028368794	0.562375092271728	1.30950281964101	30	19	0.800717125770976	0.951118980890474	0.705855724202257	1.28160371134275
	Did they bring back the fish at home ?		X576.3	Binary	5	9	0.618192836159024	0.881118881118881	0.581232635159098	1.33573105792946	19	10	0.919124694574726	0.973169271811908	0.720703728386923	1.31407455559946
	Trouts ?		X576.3.1	Binary	14	14	0.143918313665393	0.630434782608696	0.354275168646807	1.12186246820789	33	17	0.766628981936106	0.927074939564867	0.635346744812826	1.35275414659188
	Pike ?		X576.3.2	Binary	16	22	0.35591018837101	0.660377358490566	0.312299341152681	1.39641106509339	46	27	0.444798542743842	1.26413203469982	0.755784287679535	2.11439934278165
	Carps ?		X576.3.3	Binary	17	23	0.0658075310839838	0.305555555555556	0.0911910412942823	1.02383080844059	49	28	0.600255381907291	0.804378345308219	0.432201452299608	1.49704384138039
	Was the fish eaten with the family ?		X576.3.5	Binary	5	8	0.73905506708688	0.908396946564885	0.590433116481566	1.39759269846811	16	9	0.597007772456706	0.907454500236377	0.663224890697512	1.24162057478453
