# Supplementary material for: Association of environmental markers with childhood type 1 diabetes mellitus revealed by a long questionnaire on early life exposures and lifestyle in a case–control study
Source: BMC Public Health. 2016 Sep 29;16:1021. doi: 10.1186/s12889-016-3690-9 (PMC5041527; doi:10.1186/s12889-016-3690-9)
Supplement: Additional file 4: — Results of the analysis described in Additional file 3. (XLS 12 kb) [file 12889_2016_3690_MOESM4_ESM.xls]

## Sheet: Feuille1
Variable	Label	Miss_case_m	Miss_contr_m	p_m	size_m	loCI_m	upCI_m	p_age_m	Miss_case_um	Miss_case_um	p_um	size_um	loCI_um	upCI_um	p_age_um
X219	Sugar_baby	9	16	0.000995021494118334	0.6265664160401	0.475871082102276	0.82498283353339	0.2175	29	17	4.48951412336349e-07	0.594146705163584	0.485942946690092	0.726443936806172	0.1801
X238	Dentist	12	21	0.000521820980115925	0.490566037735849	0.32725981572848	0.735363847969396	0.0013	39	21	3.04598651713904e-09	0.413932857508829	0.308295488781166	0.555766843046624	0
X238.1	Dentist_(freq.)	11	7	0.0010740145916277	0.444582473517812	0.273506551939184	0.72266486618999	0	23	9	4.17902490390532e-09	0.378701332617554	0.271805951610998	0.527636346725633	0
X239	Dental_hygiene	2	1	0.00013387227120254	0.417229463363049	0.266414300254838	0.653419973821607	0.1209	17	2	5.64983284367937e-06	0.487666495464317	0.356170466335387	0.667710080640173	0.0028
X260	Diarrhea	24	30	0.000213267645991261	0.577127659574468	0.432177761256077	0.770692907654141	0.1599	76	32	2.04300109196257e-05	0.636127106722574	0.517626898224675	0.781755541095532	0.0867
X269	Stings	15	17	0.00161501516543975	0.596774193548387	0.434759578911311	0.819164097493017	0.2477	38	22	1.04793025238258e-05	0.601450200197729	0.480159832686377	0.753379018178236	0.3417
X322	Farm_vegetables	6	6	0.000683741627227957	0.577287066246057	0.422141457291454	0.789451855767131	0.4555	12	6	1.09833672633284e-06	0.562642580922282	0.447065918853128	0.708098426914279	0.7016
X342	Cocoa_spread	3	6	0.00043196331347517	0.360550284632014	0.204297460491521	0.636309954296378	0.1026	3	7	0.000141043804659291	0.449384168552656	0.297313799866025	0.679235646097702	0.2002
X418	Ski	7	15	8.55704901315882e-06	0.492877492877493	0.360252695975256	0.674327286649615	0.4433	21	13	4.8680668467886e-07	0.572765055982135	0.461243547571674	0.711250728777382	0.2292
X419.1	Beach	15	14	0.00209105844693891	0.345308612726356	0.175411011722915	0.679763698138588	0.0002	35	14	7.0035577646177e-06	0.368892233118657	0.23627927958045	0.57593488475546	0.0042
X421	Friend's	3	3	0.00894868110189572	0.675438596491228	0.506448779375303	0.90081626456436	0.0112	9	3	1.57145258782871e-09	0.525597802671304	0.426804739318373	0.647258628416573	0.0611
X423	Club	4	12	0.000196647172152255	0.512544802867383	0.362185010591044	0.725325917043518	0.0664	20	13	1.64903405351272e-05	0.584668449607917	0.45777827000494	0.746730935837642	0.0003
X424	Social_week-end	5	8	0.00125107878085541	0.538135593220339	0.372553412399128	0.777311137282939	0.0876	16	8	2.84032349401845e-09	0.430807945016219	0.325253216372394	0.57061844786372	0.729
X456.11	Pet's_death	67	72	0.00113454913138038	0.5375	0.370136149716363	0.780540485498079	0.1316	150	77	0.000146655189196945	0.612397277572069	0.477165262093902	0.785955004209587	0.124
